# Supplementary material for: Rapid behavioral changes during early development in Peters’ tent-making bat (Uroderma bilobatum)
Source: PLoS One. 2018 Oct 24;13(10):e0205351. doi: 10.1371/journal.pone.0205351 (PMC6200227; doi:10.1371/journal.pone.0205351)
Supplement: S1 Dataset — (CSV) [file pone.0205351.s001.csv]

Roost number	Date(yyyy-mm-dd)	Number of adults	Number of pups
107	2013-06-10	32	0
109	2013-06-10	0	0
111	2013-06-10	14	0
113	2013-06-10	6	0
124	2013-06-10	4	0
125	2013-06-10	0	0
128	2013-06-10	0	0
131	2013-06-10	12	0
140	2013-06-10	0	0
145	2013-06-10	0	0
183	2013-06-10	27	0
150	2013-06-19	0	1
160	2013-06-19	29	2
161	2013-06-19	1	1
162	2013-06-19	1	0
163	2013-06-19	0	0
164	2013-06-19	0	0
165	2013-06-19	0	0
166	2013-06-19	0	0
168	2013-06-19	0	0
169	2013-06-19	0	0
170	2013-06-19	2	0
171	2013-06-19	4	0
172	2013-06-19	4	3
173	2013-06-19	15	3
174	2013-06-19	2	0
176	2013-06-19	24	11
179	2013-06-19	0	0
181	2013-06-19	0	0
183	2013-06-19	27	10
185	2013-06-19	12	4
186	2013-06-19	0	0
188	2013-06-19	0	0
189	2013-06-19	0	0
107	2013-07-05	10	2
109	2013-07-05	2	2
111	2013-07-05	12	0
113	2013-07-05	4	0
124	2013-07-05	4	1
125	2013-07-05	0	0
131	2013-07-05	9	1
140	2013-07-05	0	0
147	2013-07-05	0	0
150	2013-07-05	1	0
152	2013-07-05	1	0
154	2013-07-05	10	0
155	2013-07-05	5	2
156	2013-07-05	0	5
160	2013-07-05	0	0
161	2013-07-05	16	2
162	2013-07-05	0	0
166	2013-07-05	0	0
168	2013-07-05	0	0
169	2013-07-05	4	0
170	2013-07-05	0	0
171	2013-07-05	7	1
172	2013-07-05	0	0
173	2013-07-05	9	3
174	2013-07-05	5	3
175	2013-07-05	0	0
176	2013-07-05	12	4
183	2013-07-05	27	17
107	2013-07-10	20	2
109	2013-07-10	1	0
111	2013-07-10	8	0
113	2013-07-10	5	0
124	2013-07-10	0	0
125	2013-07-10	0	0
126	2013-07-10	0	0
131	2013-07-10	13	3
140	2013-07-10	2	0
147	2013-07-10	0	0
150	2013-07-10	1	0
152	2013-07-10	2	0
154	2013-07-10	2	0
155	2013-07-10	5	1
156	2013-07-10	5	0
158	2013-07-10	3	0
160	2013-07-10	0	0
161	2013-07-10	15	3
162	2013-07-10	0	0
164	2013-07-10	0	0
166	2013-07-10	0	0
168	2013-07-10	0	0
169	2013-07-10	2	0
170	2013-07-10	0	0
171	2013-07-10	3	0
172	2013-07-10	0	0
173	2013-07-10	10	6
174	2013-07-10	6	0
176	2013-07-10	6	2
183	2013-07-10	27	18
185	2013-07-10	2	0
187	2013-07-10	15	7
188	2013-07-10	6	2
189	2013-07-10	12	7
107	2013-07-19	20	0
109	2013-07-19	4	2
111	2013-07-19	7	0
113	2013-07-19	8	3
124	2013-07-19	3	0
125	2013-07-19	0	0
126	2013-07-19	0	0
131	2013-07-19	0	0
140	2013-07-19	3	2
147	2013-07-19	0	0
149	2013-07-19	0	0
152	2013-07-19	2	1
154	2013-07-19	0	0
156	2013-07-19	0	1
157	2013-07-19	9	2
158	2013-07-19	8	2
159	2013-07-19	5	1
160	2013-07-19	0	0
161	2013-07-19	11	2
162	2013-07-19	0	0
163	2013-07-19	7	1
164	2013-07-19	0	0
165	2013-07-19	2	0
166	2013-07-19	0	0
168	2013-07-19	0	0
169	2013-07-19	5	1
170	2013-07-19	0	0
171	2013-07-19	2	2
172	2013-07-19	0	0
173	2013-07-19	4	0
174	2013-07-19	12	5
175	2013-07-19	1	0
176	2013-07-19	9	0
183	2013-07-19	26	14
185	2013-07-19	7	0
150	2013-07-26	0	0
152	2013-07-26	5	0
154	2013-07-26	11	0
155	2013-07-26	0	0
156	2013-07-26	8	1
159	2013-07-26	0	0
160	2013-07-26	10	0
161	2013-07-26	12	4
162	2013-07-26	0	0
164	2013-07-26	0	0
166	2013-07-26	0	0
168	2013-07-26	0	0
169	2013-07-26	5	0
170	2013-07-26	0	0
172	2013-07-26	0	0
173	2013-07-26	6	0
174	2013-07-26	0	0
175	2013-07-26	5	0
176	2013-07-26	12	5
107	2013-07-27	16	4
109	2013-07-27	5	0
110	2013-07-27	7	2
111	2013-07-27	0	0
124	2013-07-27	3	0
125	2013-07-27	5	1
131	2013-07-27	4	0
132	2013-07-27	5	5
136	2013-07-27	0	0
137	2013-07-27	0	0
138	2013-07-27	0	0
139	2013-07-27	0	0
140	2013-07-27	0	0
141	2013-07-27	0	0
143	2013-07-27	0	0
148	2013-07-27	8	0
179	2013-07-27	2	0
183	2013-07-27	31	4
186	2013-07-27	0	0
187	2013-07-27	9	2
188	2013-07-27	33	1
189	2013-07-27	3	1
104	2013-08-02	6	0
107	2013-08-02	27	1
111	2013-08-02	5	0
113	2013-08-02	11	7
119	2013-08-02	0	0
125	2013-08-02	0	0
126	2013-08-02	0	0
131	2013-08-02	4	0
140	2013-08-02	0	0
147	2013-08-02	0	0
149	2013-08-02	0	0
151	2013-08-02	0	0
152	2013-08-02	7	1
153	2013-08-02	2	0
154	2013-08-02	4	1
155	2013-08-02	5	3
156	2013-08-02	3	1
157	2013-08-02	5	1
159	2013-08-02	0	0
160	2013-08-02	12	3
161	2013-08-02	16	5
162	2013-08-02	0	0
163	2013-08-02	1	0
164	2013-08-02	0	0
165	2013-08-02	4	1
166	2013-08-02	0	0
167	2013-08-02	0	0
168	2013-08-02	0	0
169	2013-08-02	7	1
170	2013-08-02	2	0
171	2013-08-02	6	2
172	2013-08-02	1	0
173	2013-08-02	6	1
174	2013-08-02	7	1
175	2013-08-02	3	0
176	2013-08-02	3	0
183	2013-08-02	30	6
185	2013-08-02	8	1
107	2013-08-10	25	0
109	2013-08-10	2	0
111	2013-08-10	8	1
113	2013-08-10	11	0
124	2013-08-10	3	0
125	2013-08-10	7	2
130	2013-08-10	0	0
131	2013-08-10	2	0
132	2013-08-10	1	0
136	2013-08-10	0	0
137	2013-08-10	5	0
138	2013-08-10	0	0
140	2013-08-10	6	0
141	2013-08-10	0	0
143	2013-08-10	0	0
148	2013-08-10	5	0
149	2013-08-10	0	0
151	2013-08-10	0	0
152	2013-08-10	9	2
153	2013-08-10	0	0
154	2013-08-10	7	0
155	2013-08-10	8	1
156	2013-08-10	3	0
157	2013-08-10	5	0
158	2013-08-10	19	1
159	2013-08-10	0	0
160	2013-08-10	0	0
161	2013-08-10	17	4
162	2013-08-10	0	0
163	2013-08-10	4	0
164	2013-08-10	0	0
165	2013-08-10	2	0
166	2013-08-10	0	0
167	2013-08-10	0	0
168	2013-08-10	0	0
169	2013-08-10	10	1
170	2013-08-10	2	0
171	2013-08-10	3	1
172	2013-08-10	6	1
173	2013-08-10	9	1
174	2013-08-10	10	0
175	2013-08-10	3	1
176	2013-08-10	10	1
179	2013-08-10	2	0
181	2013-08-10	0	0
182	2013-08-10	13	1
183	2013-08-10	24	2
189	2013-08-10	2	0
107	2013-08-18	31	0
109	2013-08-18	3	0
111	2013-08-18	0	0
113	2013-08-18	15	0
124	2013-08-18	5	0
125	2013-08-18	9	2
131	2013-08-18	0	0
134	2013-08-18	0	0
136	2013-08-18	0	0
137	2013-08-18	0	0
138	2013-08-18	0	0
139	2013-08-18	0	0
140	2013-08-18	8	0
141	2013-08-18	0	0
143	2013-08-18	0	0
148	2013-08-18	0	0
152	2013-08-18	6	0
154	2013-08-18	5	0
156	2013-08-18	5	0
160	2013-08-18	22	0
161	2013-08-18	17	0
162	2013-08-18	0	0
163	2013-08-18	5	0
164	2013-08-18	0	0
165	2013-08-18	0	0
166	2013-08-18	0	0
167	2013-08-18	0	0
168	2013-08-18	0	0
169	2013-08-18	4	0
170	2013-08-18	2	0
171	2013-08-18	3	0
172	2013-08-18	6	0
173	2013-08-18	11	0
174	2013-08-18	4	0
175	2013-08-18	0	0
176	2013-08-18	16	0
179	2013-08-18	0	0
181	2013-08-18	0	0
183	2013-08-18	29	1
185	2013-08-18	18	0
189	2013-08-18	3	0
107	2013-08-28	35	0
109	2013-08-28	4	0
113	2013-08-28	14	0
124	2013-08-28	6	0
131	2013-08-28	5	0
132	2013-08-28	0	0
136	2013-08-28	0	0
137	2013-08-28	0	0
138	2013-08-28	0	0
139	2013-08-28	0	0
140	2013-08-28	0	0
141	2013-08-28	0	0
143	2013-08-28	0	0
148	2013-08-28	0	0
149	2013-08-28	0	0
150	2013-08-28	0	0
151	2013-08-28	0	0
152	2013-08-28	8	0
154	2013-08-28	3	0
155	2013-08-28	10	0
156	2013-08-28	3	0
157	2013-08-28	2	0
159	2013-08-28	0	0
160	2013-08-28	21	1
161	2013-08-28	21	0
162	2013-08-28	0	0
163	2013-08-28	3	0
164	2013-08-28	0	0
165	2013-08-28	0	0
166	2013-08-28	0	0
167	2013-08-28	0	0
168	2013-08-28	0	0
169	2013-08-28	3	0
170	2013-08-28	2	0
171	2013-08-28	3	1
172	2013-08-28	4	0
173	2013-08-28	10	0
174	2013-08-28	0	0
175	2013-08-28	0	0
176	2013-08-28	18	0
181	2013-08-28	0	0
183	2013-08-28	23	1
187	2013-08-28	17	0
188	2013-08-28	15	0
189	2013-08-28	2	0
107	2013-09-04	38	0
109	2013-09-04	7	0
110	2013-09-04	13	0
124	2013-09-04	6	0
125	2013-09-04	8	0
131	2013-09-04	0	0
132	2013-09-04	0	0
136	2013-09-04	0	0
137	2013-09-04	0	0
139	2013-09-04	0	0
141	2013-09-04	0	0
142	2013-09-04	8	0
152	2013-09-04	15	0
154	2013-09-04	1	0
155	2013-09-04	12	0
156	2013-09-04	5	0
157	2013-09-04	4	0
159	2013-09-04	1	0
160	2013-09-04	25	0
161	2013-09-04	23	0
162	2013-09-04	0	0
163	2013-09-04	4	0
164	2013-09-04	0	0
165	2013-09-04	0	0
166	2013-09-04	0	0
167	2013-09-04	0	0
168	2013-09-04	0	0
169	2013-09-04	2	0
170	2013-09-04	0	0
171	2013-09-04	4	0
172	2013-09-04	9	0
173	2013-09-04	11	0
174	2013-09-04	2	0
175	2013-09-04	3	0
176	2013-09-04	16	0
18	2013-09-04	0	0
183	2013-09-04	16	0
185	2013-09-04	15	0
188	2013-09-04	11	0
189	2013-09-04	0	0
107	2013-09-12	60	0
109	2013-09-12	6	0
113	2013-09-12	12	0
124	2013-09-12	6	0
125	2013-09-12	7	0
131	2013-09-12	2	0
132	2013-09-12	0	0
136	2013-09-12	0	0
137	2013-09-12	2	0
138	2013-09-12	0	0
139	2013-09-12	0	0
140	2013-09-12	7	0
141	2013-09-12	0	0
143	2013-09-12	0	0
151	2013-09-12	0	0
152	2013-09-12	6	0
153	2013-09-12	0	0
154	2013-09-12	8	0
155	2013-09-12	15	0
156	2013-09-12	2	0
157	2013-09-12	0	0
159	2013-09-12	0	0
160	2013-09-12	26	0
161	2013-09-12	26	0
162	2013-09-12	0	0
163	2013-09-12	0	0
164	2013-09-12	0	0
165	2013-09-12	0	0
168	2013-09-12	0	0
169	2013-09-12	2	0
170	2013-09-12	0	0
171	2013-09-12	2	0
172	2013-09-12	7	0
173	2013-09-12	12	0
174	2013-09-12	1	0
176	2013-09-12	14	0
178	2013-09-12	6	0
183	2013-09-12	29	0
188	2013-09-12	9	0
189	2013-09-12	0	0
107	2013-09-20	55	0
109	2013-09-20	4	0
113	2013-09-20	11	0
124	2013-09-20	16	0
125	2013-09-20	7	0
131	2013-09-20	0	0
132	2013-09-20	0	0
136	2013-09-20	0	0
137	2013-09-20	0	0
138	2013-09-20	0	0
139	2013-09-20	0	0
140	2013-09-20	5	0
141	2013-09-20	0	0
148	2013-09-20	0	0
152	2013-09-20	9	0
153	2013-09-20	1	0
154	2013-09-20	8	0
155	2013-09-20	1	0
156	2013-09-20	2	0
157	2013-09-20	0	0
159	2013-09-20	1	0
160	2013-09-20	24	0
161	2013-09-20	23	0
162	2013-09-20	0	0
163	2013-09-20	4	0
164	2013-09-20	0	0
165	2013-09-20	0	0
166	2013-09-20	0	0
167	2013-09-20	0	0
168	2013-09-20	0	0
169	2013-09-20	2	0
170	2013-09-20	0	0
171	2013-09-20	0	0
172	2013-09-20	8	0
173	2013-09-20	0	0
174	2013-09-20	0	0
175	2013-09-20	2	0
176	2013-09-20	9	0
181	2013-09-20	0	0
183	2013-09-20	31	0
187	2013-09-20	19	0
188	2013-09-20	9	0
107	2013-09-29	33	0
109	2013-09-29	1	0
113	2013-09-29	2	0
124	2013-09-29	0	0
125	2013-09-29	3	0
132	2013-09-29	0	0
136	2013-09-29	0	0
137	2013-09-29	8	0
138	2013-09-29	0	0
139	2013-09-29	0	0
141	2013-09-29	0	0
142	2013-09-29	5	0
143	2013-09-29	0	0
151	2013-09-29	0	0
152	2013-09-29	0	0
153	2013-09-29	0	0
154	2013-09-29	4	0
155	2013-09-29	0	0
156	2013-09-29	1	0
157	2013-09-29	1	0
159	2013-09-29	1	0
160	2013-09-29	12	0
161	2013-09-29	40	0
162	2013-09-29	0	0
163	2013-09-29	3	0
164	2013-09-29	0	0
165	2013-09-29	0	0
166	2013-09-29	0	0
167	2013-09-29	0	0
168	2013-09-29	0	0
169	2013-09-29	4	0
170	2013-09-29	0	0
171	2013-09-29	1	0
172	2013-09-29	0	0
173	2013-09-29	2	0
174	2013-09-29	0	0
175	2013-09-29	5	0
176	2013-09-29	10	0
183	2013-09-29	27	0
185	2013-09-29	3	0
187	2013-09-29	3	0
188	2013-09-29	10	0
106	2013-11-05	0	0
111	2013-11-05	2	0
113	2013-11-05	6	0
145	2013-11-05	0	0
150	2013-11-05	0	0
152	2013-11-05	9	0
155	2013-11-05	1	0
164	2013-11-05	0	0
168	2013-11-05	0	0
170	2013-11-05	1	0
171	2013-11-05	0	0
173	2013-11-05	2	0
174	2013-11-05	0	0
176	2013-11-05	1	0
183	2013-11-05	27	0
107	2013-11-06	78	0
109	2013-11-06	0	0
124	2013-11-06	17	0
125	2013-11-06	0	0
131	2013-11-06	8	0
154	2013-11-06	2	0
156	2013-11-06	13	0
160	2013-11-06	34	0
161	2013-11-06	22	0
163	2013-11-06	1	0
166	2013-11-06	0	0
172	2013-11-06	5	0
177	2013-11-06	0	0
185	2013-11-06	29	0
188	2013-11-06	5	0
189	2013-11-06	0	0
150	2013-11-15	0	0
152	2013-11-15	12	0
154	2013-11-15	5	0
156	2013-11-15	4	0
160	2013-11-15	26	0
161	2013-11-15	21	0
162	2013-11-15	0	0
163	2013-11-15	0	0
164	2013-11-15	0	0
165	2013-11-15	0	0
166	2013-11-15	0	0
168	2013-11-15	0	0
170	2013-11-15	2	0
171	2013-11-15	0	0
172	2013-11-15	5	0
173	2013-11-15	5	0
174	2013-11-15	3	0
176	2013-11-15	6	0
183	2013-11-15	24	0
187	2013-11-15	30	0
189	2013-11-15	1	0
106	2013-11-20	0	0
107	2013-11-20	45	0
109	2013-11-20	3	0
111	2013-11-20	16	0
113	2013-11-20	7	0
124	2013-11-20	21	0
125	2013-11-20	5	0
131	2013-11-20	8	0
145	2013-11-20	0	0
150	2013-11-20	0	0
152	2013-11-20	2	0
154	2013-11-20	8	0
155	2013-11-20	1	0
156	2013-11-20	3	0
160	2013-11-20	39	0
161	2013-11-20	23	0
162	2013-11-20	1	0
163	2013-11-20	0	0
164	2013-11-20	0	0
166	2013-11-20	1	0
168	2013-11-20	0	0
170	2013-11-20	0	0
171	2013-11-20	0	0
172	2013-11-20	0	0
173	2013-11-20	7	0
174	2013-11-20	3	0
176	2013-11-20	0	0
177	2013-11-20	0	0
183	2013-11-20	20	0
189	2013-11-20	1	0
106	2013-11-27	0	0
107	2013-11-27	84	0
109	2013-11-27	0	0
111	2013-11-27	21	0
113	2013-11-27	0	0
124	2013-11-27	16	0
125	2013-11-27	3	0
145	2013-11-27	0	0
150	2013-11-27	0	0
152	2013-11-27	1	0
154	2013-11-27	3	0
155	2013-11-27	1	0
156	2013-11-27	13	0
160	2013-11-27	43	0
161	2013-11-27	25	0
162	2013-11-27	0	0
163	2013-11-27	0	0
164	2013-11-27	0	0
166	2013-11-27	1	0
168	2013-11-27	0	0
170	2013-11-27	0	0
171	2013-11-27	1	0
172	2013-11-27	5	0
173	2013-11-27	3	0
174	2013-11-27	2	0
176	2013-11-27	0	0
177	2013-11-27	0	0
183	2013-11-27	26	0
189	2013-11-27	2	0
150	2013-12-03	0	0
152	2013-12-03	6	0
154	2013-12-03	6	0
160	2013-12-03	42	0
162	2013-12-03	0	0
164	2013-12-03	0	0
166	2013-12-03	0	0
168	2013-12-03	0	0
170	2013-12-03	0	0
171	2013-12-03	1	0
172	2013-12-03	5	0
173	2013-12-03	5	0
174	2013-12-03	2	0
176	2013-12-03	4	0
183	2013-12-03	18	0
189	2013-12-03	1	0
106	2013-12-04	0	0
107	2013-12-04	81	0
109	2013-12-04	4	0
111	2013-12-04	18	0
113	2013-12-04	3	0
124	2013-12-04	22	0
125	2013-12-04	3	0
131	2013-12-04	6	0
145	2013-12-04	0	0
155	2013-12-04	1	0
161	2013-12-04	26	0
163	2013-12-04	0	0
177	2013-12-04	0	0
107	2013-12-12	50	0
109	2013-12-12	4	0
111	2013-12-12	20	0
113	2013-12-12	4	0
124	2013-12-12	10	0
125	2013-12-12	3	0
131	2013-12-12	7	0
145	2013-12-12	0	0
152	2013-12-12	6	0
154	2013-12-12	5	0
155	2013-12-12	2	0
156	2013-12-12	3	0
160	2013-12-12	43	0
161	2013-12-12	24	0
162	2013-12-12	0	0
163	2013-12-12	2	0
164	2013-12-12	0	0
166	2013-12-12	0	0
168	2013-12-12	0	0
170	2013-12-12	2	0
171	2013-12-12	1	0
172	2013-12-12	8	0
173	2013-12-12	6	0
174	2013-12-12	2	0
176	2013-12-12	13	0
183	2013-12-12	17	0
189	2013-12-12	1	0
106	2013-12-20	1	0
107	2013-12-20	79	0
109	2013-12-20	1	0
113	2013-12-20	2	0
124	2013-12-20	13	0
125	2013-12-20	2	0
131	2013-12-20	9	0
145	2013-12-20	0	0
150	2013-12-20	0	0
152	2013-12-20	9	0
154	2013-12-20	4	0
155	2013-12-20	1	0
156	2013-12-20	11	0
160	2013-12-20	49	0
161	2013-12-20	22	0
162	2013-12-20	0	0
163	2013-12-20	1	0
164	2013-12-20	0	0
166	2013-12-20	0	0
168	2013-12-20	0	0
170	2013-12-20	0	0
171	2013-12-20	0	0
172	2013-12-20	8	0
173	2013-12-20	6	0
174	2013-12-20	3	0
176	2013-12-20	9	0
177	2013-12-20	0	0
183	2013-12-20	26	0
189	2013-12-20	2	0
106	2013-12-27	2	0
107	2013-12-27	73	0
109	2013-12-27	3	0
113	2013-12-27	1	0
124	2013-12-27	18	0
125	2013-12-27	2	0
131	2013-12-27	7	0
145	2013-12-27	0	0
150	2013-12-27	0	0
152	2013-12-27	6	0
154	2013-12-27	3	0
155	2013-12-27	2	0
156	2013-12-27	15	0
160	2013-12-27	42	0
161	2013-12-27	1	0
162	2013-12-27	0	0
163	2013-12-27	24	0
164	2013-12-27	0	0
166	2013-12-27	0	0
168	2013-12-27	0	0
170	2013-12-27	0	0
171	2013-12-27	1	0
172	2013-12-27	9	0
173	2013-12-27	4	0
174	2013-12-27	6	0
176	2013-12-27	17	0
183	2013-12-27	24	0
189	2013-12-27	1	0
150	2014-01-02	0	0
152	2014-01-02	5	0
154	2014-01-02	5	0
155	2014-01-02	2	0
156	2014-01-02	12	0
160	2014-01-02	45	0
161	2014-01-02	23	0
162	2014-01-02	0	0
163	2014-01-02	2	0
164	2014-01-02	0	0
166	2014-01-02	0	0
168	2014-01-02	0	0
170	2014-01-02	2	0
171	2014-01-02	1	0
172	2014-01-02	9	0
173	2014-01-02	3	0
174	2014-01-02	10	0
176	2014-01-02	15	0
183	2014-01-02	26	0
189	2014-01-02	0	0
106	2014-01-03	5	0
107	2014-01-03	75	0
109	2014-01-03	5	0
111	2014-01-03	15	0
113	2014-01-03	2	0
131	2014-01-03	7	0
145	2014-01-03	0	0
177	2014-01-03	0	0
106	2014-01-13	4	0
107	2014-01-13	70	0
109	2014-01-13	6	0
113	2014-01-13	0	0
124	2014-01-13	19	0
125	2014-01-13	5	0
131	2014-01-13	9	0
145	2014-01-13	0	0
150	2014-01-13	0	0
152	2014-01-13	3	0
154	2014-01-13	8	0
155	2014-01-13	1	0
156	2014-01-13	5	0
160	2014-01-13	42	0
161	2014-01-13	25	0
162	2014-01-13	0	0
163	2014-01-13	1	0
164	2014-01-13	0	0
166	2014-01-13	0	0
168	2014-01-13	0	0
170	2014-01-13	2	0
171	2014-01-13	1	0
172	2014-01-13	9	0
173	2014-01-13	3	0
174	2014-01-13	3	0
176	2014-01-13	17	0
177	2014-01-13	0	0
183	2014-01-13	27	0
189	2014-01-13	1	0
106	2014-01-20	2	0
107	2014-01-20	72	0
109	2014-01-20	5	0
113	2014-01-20	1	0
124	2014-01-20	18	0
125	2014-01-20	5	0
131	2014-01-20	9	0
145	2014-01-20	0	0
150	2014-01-20	0	0
152	2014-01-20	7	0
154	2014-01-20	7	0
155	2014-01-20	3	0
156	2014-01-20	13	0
160	2014-01-20	32	0
161	2014-01-20	29	0
162	2014-01-20	0	0
163	2014-01-20	2	0
164	2014-01-20	0	0
166	2014-01-20	0	0
168	2014-01-20	0	0
170	2014-01-20	2	0
171	2014-01-20	2	0
172	2014-01-20	5	0
173	2014-01-20	4	0
174	2014-01-20	8	0
176	2014-01-20	20	0
177	2014-01-20	3	0
183	2014-01-20	28	0
189	2014-01-20	2	0
106	2014-01-29	2	0
107	2014-01-29	76	0
109	2014-01-29	3	0
113	2014-01-29	2	0
124	2014-01-29	17	0
125	2014-01-29	4	0
131	2014-01-29	4	0
145	2014-01-29	0	0
150	2014-01-29	0	0
152	2014-01-29	22	0
154	2014-01-29	2	0
155	2014-01-29	3	0
156	2014-01-29	6	0
160	2014-01-29	19	0
161	2014-01-29	33	0
162	2014-01-29	0	0
163	2014-01-29	0	0
164	2014-01-29	0	0
166	2014-01-29	0	0
168	2014-01-29	0	0
170	2014-01-29	0	0
171	2014-01-29	0	0
172	2014-01-29	6	2
173	2014-01-29	0	0
174	2014-01-29	9	1
176	2014-01-29	21	0
177	2014-01-29	0	0
183	2014-01-29	21	0
189	2014-01-29	2	0
106	2014-02-05	0	0
107	2014-02-05	68	3
109	2014-02-05	4	0
113	2014-02-05	3	0
124	2014-02-05	8	1
125	2014-02-05	3	0
131	2014-02-05	4	1
145	2014-02-05	0	0
150	2014-02-05	0	0
152	2014-02-05	16	2
154	2014-02-05	5	0
155	2014-02-05	3	1
156	2014-02-05	8	0
160	2014-02-05	26	2
161	2014-02-05	27	8
162	2014-02-05	0	0
163	2014-02-05	2	0
164	2014-02-05	0	0
166	2014-02-05	0	0
168	2014-02-05	0	0
170	2014-02-05	0	0
171	2014-02-05	2	0
172	2014-02-05	7	2
173	2014-02-05	1	0
174	2014-02-05	9	0
176	2014-02-05	20	9
177	2014-02-05	0	0
183	2014-02-05	22	3
189	2014-02-05	2	0
106	2014-02-17	0	0
107	2014-02-17	21	13
124	2014-02-17	10	6
125	2014-02-17	2	1
131	2014-02-17	5	2
145	2014-02-17	0	0
150	2014-02-17	0	0
152	2014-02-17	24	14
154	2014-02-17	0	0
155	2014-02-17	1	0
156	2014-02-17	19	6
160	2014-02-17	29	17
161	2014-02-17	6	0
162	2014-02-17	0	0
163	2014-02-17	2	0
164	2014-02-17	0	0
168	2014-02-17	0	0
170	2014-02-17	2	0
171	2014-02-17	0	0
172	2014-02-17	6	4
173	2014-02-17	0	0
174	2014-02-17	9	0
176	2014-02-17	22	17
183	2014-02-17	20	13
188	2014-02-17	4	2
189	2014-02-17	1	1
106	2014-02-23	2	0
107	2014-02-23	73	41
109	2014-02-23	3	2
113	2014-02-23	1	0
124	2014-02-23	16	6
125	2014-02-23	0	0
131	2014-02-23	5	4
145	2014-02-23	0	0
150	2014-02-23	0	0
152	2014-02-23	22	14
154	2014-02-23	1	0
155	2014-02-23	1	0
156	2014-02-23	22	3
160	2014-02-23	27	16
161	2014-02-23	5	0
162	2014-02-23	0	0
163	2014-02-23	2	0
164	2014-02-23	0	0
168	2014-02-23	0	0
170	2014-02-23	0	0
171	2014-02-23	2	0
172	2014-02-23	9	6
173	2014-02-23	2	0
174	2014-02-23	7	0
176	2014-02-23	22	16
177	2014-02-23	5	2
183	2014-02-23	21	15
189	2014-02-23	2	0
106	2014-03-05	12	10
109	2014-03-05	4	2
124	2014-03-05	13	11
125	2014-03-05	0	0
131	2014-03-05	5	4
152	2014-03-05	19	14
153	2014-03-05	8	3
154	2014-03-05	1	0
155	2014-03-05	2	1
156	2014-03-05	31	5
160	2014-03-05	16	9
161	2014-03-05	6	0
162	2014-03-05	0	0
163	2014-03-05	1	0
164	2014-03-05	0	0
166	2014-03-05	0	0
168	2014-03-05	0	0
170	2014-03-05	2	0
171	2014-03-05	1	0
172	2014-03-05	10	6
174	2014-03-05	8	3
176	2014-03-05	22	13
188	2014-03-05	6	3
189	2014-03-05	2	1
106	2014-03-26	14	0
107	2014-03-26	58	2
109	2014-03-26	1	0
113	2014-03-26	2	0
124	2014-03-26	30	6
125	2014-03-26	0	0
131	2014-03-26	10	1
145	2014-03-26	0	0
150	2014-03-26	0	0
152	2014-03-26	27	5
154	2014-03-26	6	0
155	2014-03-26	1	0
156	2014-03-26	14	1
160	2014-03-26	28	3
161	2014-03-26	24	1
162	2014-03-26	0	0
163	2014-03-26	2	0
164	2014-03-26	0	0
166	2014-03-26	0	0
168	2014-03-26	0	0
170	2014-03-26	2	0
171	2014-03-26	2	0
172	2014-03-26	8	1
173	2014-03-26	3	0
174	2014-03-26	5	4
176	2014-03-26	13	0
177	2014-03-26	0	0
183	2014-03-26	21	6
188	2014-03-26	10	5
189	2014-03-26	7	0
106	2014-04-03	2	0
107	2014-04-03	62	1
109	2014-04-03	4	0
113	2014-04-03	4	0
124	2014-04-03	20	2
125	2014-04-03	2	0
131	2014-04-03	13	2
152	2014-04-03	18	0
154	2014-04-03	13	0
155	2014-04-03	5	0
156	2014-04-03	19	0
160	2014-04-03	25	0
161	2014-04-03	25	0
162	2014-04-03	0	0
164	2014-04-03	0	0
168	2014-04-03	0	0
170	2014-04-03	2	0
171	2014-04-03	2	0
172	2014-04-03	11	3
173	2014-04-03	5	0
174	2014-04-03	4	0
176	2014-04-03	4	0
177	2014-04-03	5	0
183	2014-04-03	20	2
188	2014-04-03	9	0
189	2014-04-03	8	0
106	2014-04-10	20	0
107	2014-04-10	68	0
109	2014-04-10	4	0
113	2014-04-10	2	0
124	2014-04-10	24	0
125	2014-04-10	0	0
131	2014-04-10	10	2
152	2014-04-10	8	0
154	2014-04-10	14	0
155	2014-04-10	1	0
156	2014-04-10	20	0
160	2014-04-10	34	0
161	2014-04-10	25	0
162	2014-04-10	0	0
163	2014-04-10	2	0
164	2014-04-10	0	0
166	2014-04-10	0	0
168	2014-04-10	0	0
170	2014-04-10	2	0
171	2014-04-10	2	0
172	2014-04-10	8	1
173	2014-04-10	4	0
174	2014-04-10	2	0
176	2014-04-10	20	0
183	2014-04-10	21	1
189	2014-04-10	5	0
106	2014-04-18	26	0
107	2014-04-18	24	0
109	2014-04-18	4	0
113	2014-04-18	2	0
124	2014-04-18	27	1
125	2014-04-18	0	0
131	2014-04-18	11	0
150	2014-04-18	0	0
152	2014-04-18	13	1
155	2014-04-18	1	0
156	2014-04-18	9	0
160	2014-04-18	34	0
161	2014-04-18	23	0
162	2014-04-18	0	0
163	2014-04-18	1	0
164	2014-04-18	0	0
166	2014-04-18	0	0
168	2014-04-18	0	0
170	2014-04-18	2	0
171	2014-04-18	1	1
172	2014-04-18	11	1
173	2014-04-18	1	1
174	2014-04-18	2	0
176	2014-04-18	19	2
183	2014-04-18	18	2
187	2014-04-18	20	0
189	2014-04-18	3	0
107	2014-04-28	49	1
109	2014-04-28	3	0
113	2014-04-28	5	0
124	2014-04-28	2	0
125	2014-04-28	3	0
131	2014-04-28	5	0
150	2014-04-28	0	0
152	2014-04-28	21	2
154	2014-04-28	9	0
155	2014-04-28	1	0
156	2014-04-28	2	0
160	2014-04-28	6	0
161	2014-04-28	46	0
162	2014-04-28	0	0
164	2014-04-28	0	0
166	2014-04-28	1	0
168	2014-04-28	0	0
170	2014-04-28	0	0
171	2014-04-28	2	0
172	2014-04-28	7	0
173	2014-04-28	5	0
174	2014-04-28	3	0
176	2014-04-28	18	0
177	2014-04-28	5	0
183	2014-04-28	23	1
187	2014-04-28	31	0
188	2014-04-28	4	0
189	2014-04-28	0	0
106	2014-05-07	6	0
107	2014-05-07	62	0
109	2014-05-07	2	0
113	2014-05-07	0	0
124	2014-05-07	12	0
125	2014-05-07	0	0
131	2014-05-07	9	0
150	2014-05-07	0	0
152	2014-05-07	18	2
154	2014-05-07	9	1
155	2014-05-07	6	0
156	2014-05-07	5	0
160	2014-05-07	21	0
161	2014-05-07	20	0
162	2014-05-07	0	0
163	2014-05-07	2	0
164	2014-05-07	0	0
168	2014-05-07	3	0
170	2014-05-07	0	0
171	2014-05-07	2	0
172	2014-05-07	9	1
173	2014-05-07	6	0
174	2014-05-07	2	0
176	2014-05-07	22	0
177	2014-05-07	0	0
183	2014-05-07	25	0
187	2014-05-07	35	0
188	2014-05-07	1	0
189	2014-05-07	2	0
106	2014-05-16	10	0
107	2014-05-16	56	0
109	2014-05-16	1	0
113	2014-05-16	5	0
124	2014-05-16	4	0
125	2014-05-16	0	0
131	2014-05-16	1	0
152	2014-05-16	6	0
154	2014-05-16	16	2
155	2014-05-16	6	0
156	2014-05-16	10	0
160	2014-05-16	31	1
161	2014-05-16	22	0
162	2014-05-16	0	0
163	2014-05-16	2	0
164	2014-05-16	0	0
166	2014-05-16	2	0
168	2014-05-16	0	0
170	2014-05-16	2	0
171	2014-05-16	1	1
172	2014-05-16	13	0
173	2014-05-16	5	0
174	2014-05-16	2	0
176	2014-05-16	20	0
177	2014-05-16	5	0
183	2014-05-16	22	3
187	2014-05-16	40	0
188	2014-05-16	1	0
189	2014-05-16	0	0
106	2014-05-26	13	0
107	2014-05-26	56	0
109	2014-05-26	1	0
113	2014-05-26	7	0
124	2014-05-26	6	0
125	2014-05-26	4	0
131	2014-05-26	1	0
152	2014-05-26	16	0
154	2014-05-26	10	0
155	2014-05-26	7	0
156	2014-05-26	10	0
160	2014-05-26	37	0
161	2014-05-26	10	0
163	2014-05-26	1	0
164	2014-05-26	0	0
166	2014-05-26	3	0
168	2014-05-26	0	0
170	2014-05-26	2	0
171	2014-05-26	1	0
172	2014-05-26	1	0
173	2014-05-26	4	0
174	2014-05-26	4	0
176	2014-05-26	5	0
177	2014-05-26	0	0
183	2014-05-26	17	2
187	2014-05-26	30	0
189	2014-05-26	3	0
152	2014-06-11	25	2
154	2014-06-11	2	0
155	2014-06-11	3	0
160	2014-06-11	49	17
161	2014-06-11	5	2
163	2014-06-11	1	0
164	2014-06-11	0	0
166	2014-06-11	3	0
168	2014-06-11	0	0
170	2014-06-11	2	0
171	2014-06-11	3	0
173	2014-06-11	4	1
174	2014-06-11	9	3
176	2014-06-11	10	6
183	2014-06-11	20	6
187	2014-06-11	24	7
188	2014-06-11	11	2
189	2014-06-11	4	0
106	2014-06-23	29	6
107	2014-06-23	11	0
113	2014-06-23	0	0
124	2014-06-23	5	0
125	2014-06-23	1	0
131	2014-06-23	1	0
152	2014-06-23	23	4
154	2014-06-23	4	0
155	2014-06-23	5	2
160	2014-06-23	47	14
161	2014-06-23	18	8
163	2014-06-23	1	0
164	2014-06-23	0	0
166	2014-06-23	0	0
168	2014-06-23	0	0
170	2014-06-23	0	0
171	2014-06-23	3	0
172	2014-06-23	3	0
173	2014-06-23	3	0
174	2014-06-23	4	1
176	2014-06-23	11	4
183	2014-06-23	31	11
185	2014-06-23	47	19
188	2014-06-23	0	0
106	2014-06-26	23	3
107	2014-06-26	31	5
109	2014-06-26	2	0
113	2014-06-26	6	0
124	2014-06-26	6	0
125	2014-06-26	1	0
131	2014-06-26	1	0
152	2014-06-26	19	4
154	2014-06-26	9	2
155	2014-06-26	3	1
160	2014-06-26	49	17
161	2014-06-26	12	5
163	2014-06-26	1	0
164	2014-06-26	0	0
166	2014-06-26	1	0
168	2014-06-26	0	0
171	2014-06-26	3	0
172	2014-06-26	2	0
173	2014-06-26	3	0
174	2014-06-26	6	2
176	2014-06-26	26	15
183	2014-06-26	30	11
185	2014-06-26	30	11
188	2014-06-26	0	0
189	2014-06-26	13	9
106	2014-07-05	73	29
107	2014-07-05	10	2
109	2014-07-05	1	0
113	2014-07-05	6	0
124	2014-07-05	2	0
125	2014-07-05	12	4
131	2014-07-05	2	0
152	2014-07-05	13	2
154	2014-07-05	5	1
155	2014-07-05	5	2
160	2014-07-05	46	15
161	2014-07-05	10	4
163	2014-07-05	1	0
166	2014-07-05	3	0
168	2014-07-05	0	0
170	2014-07-05	1	0
171	2014-07-05	2	0
172	2014-07-05	5	0
173	2014-07-05	2	0
174	2014-07-05	3	0
176	2014-07-05	17	7
183	2014-07-05	34	13
185	2014-07-05	10	1
187	2014-07-05	17	7
189	2014-07-05	4	0
106	2014-07-11	59	26
107	2014-07-11	20	1
109	2014-07-11	0	0
113	2014-07-11	5	0
124	2014-07-11	3	0
125	2014-07-11	17	8
131	2014-07-11	4	1
152	2014-07-11	13	2
154	2014-07-11	1	0
155	2014-07-11	5	2
160	2014-07-11	41	13
161	2014-07-11	9	1
163	2014-07-11	0	0
166	2014-07-11	3	1
168	2014-07-11	0	0
170	2014-07-11	0	0
171	2014-07-11	2	0
172	2014-07-11	6	2
173	2014-07-11	4	0
174	2014-07-11	17	6
183	2014-07-11	42	17
185	2014-07-11	24	4
188	2014-07-11	35	17
189	2014-07-11	4	0
106	2014-07-21	10	1
107	2014-07-21	28	5
109	2014-07-21	3	0
113	2014-07-21	5	0
124	2014-07-21	5	0
125	2014-07-21	1	0
131	2014-07-21	0	0
152	2014-07-21	7	0
154	2014-07-21	1	0
155	2014-07-21	2	1
160	2014-07-21	51	21
161	2014-07-21	6	0
163	2014-07-21	0	0
166	2014-07-21	3	0
168	2014-07-21	0	0
170	2014-07-21	0	0
171	2014-07-21	4	0
172	2014-07-21	1	0
173	2014-07-21	4	0
174	2014-07-21	4	1
176	2014-07-21	18	6
183	2014-07-21	42	20
185	2014-07-21	11	3
188	2014-07-21	9	3
189	2014-07-21	13	5
106	2014-07-26	14	2
107	2014-07-26	29	2
109	2014-07-26	5	2
113	2014-07-26	4	0
124	2014-07-26	5	0
125	2014-07-26	3	0
131	2014-07-26	4	0
152	2014-07-26	7	0
154	2014-07-26	0	0
155	2014-07-26	2	0
160	2014-07-26	51	8
161	2014-07-26	15	2
163	2014-07-26	2	0
166	2014-07-26	3	1
168	2014-07-26	0	0
170	2014-07-26	0	0
171	2014-07-26	1	0
172	2014-07-26	2	0
173	2014-07-26	1	0
174	2014-07-26	1	0
176	2014-07-26	6	1
183	2014-07-26	44	13
185	2014-07-26	16	0
188	2014-07-26	4	1
189	2014-07-26	0	0
