# Supplementary material for: Rapid behavioral changes during early development in Peters’ tent-making bat (Uroderma bilobatum)
Source: PLoS One. 2018 Oct 24;13(10):e0205351. doi: 10.1371/journal.pone.0205351 (PMC6200227; doi:10.1371/journal.pone.0205351)
Supplement: S2 Dataset — (CSV) [file pone.0205351.s002.csv]

Individual	Birth period	Birthing duration(seconds)	Mother grooming pup(seconds)	Mother interacting with roostmates(seconds)	Mother hanging by one foot(seconds)	Mother resting(seconds)	Mother roosting in contact with roostmates(seconds)	Mother roosting separate from roostmates(seconds)	Mother self-grooming(seconds)	Mother sniffing(seconds)
1	post	NA	1113.2	0.2	261	216.6	1800	0	252.6	4.8
1	pre	NA	9.4	2.2	0	1225.2	1800	0	179	119.2
2	post	NA	667.8	0	1800	653.6	537.2	1262.8	462.6	4.8
2	pre	123.6	38.6	26.2	1378.8	687.8	1604.8	195.2	122.6	58
3	post	NA	470.2	0	1664.4	48.4	0	1800.2	1265.2	0
3	pre	46.8	10.2	755.6	506.4	859.4	261.4	1538.6	99.6	66.4
4	post	NA	941.2	0.2	1151.6	551	70.6	1729.4	244.6	0
4	pre	123.2	21	0	905	955.8	0	1800	535	68.6
