# Supplementary material for: Rapid behavioral changes during early development in Peters’ tent-making bat (Uroderma bilobatum)
Source: PLoS One. 2018 Oct 24;13(10):e0205351. doi: 10.1371/journal.pone.0205351 (PMC6200227; doi:10.1371/journal.pone.0205351)
Supplement: S3 Dataset — (CSV) [file pone.0205351.s003.csv]

Species	Date(yyyy-mm-dd)	Capture location	Reproductive status	Age	Sex	Forearm length(mm)	Mass(g)	Date of birth
Uroderma bilobatum	2012-06-12	152	non-reproductive	adult	female	43.2	18.5	NA
Uroderma bilobatum	2012-06-12	152	scrotal	adult	male	42.6	15	NA
Uroderma bilobatum	2012-06-12	155	pregnant	adult	female	40.5	19	NA
Uroderma bilobatum	2012-06-12	155	pregnant	adult	female	42.8	24	NA
Uroderma bilobatum	2012-06-12	155	scrotal	adult	male	42	17.5	NA
Uroderma bilobatum	2012-06-12	155	scrotal	adult	male	42.2	15.5	NA
Uroderma bilobatum	2012-07-19	161	non-reproductive	adult	male	42.9	17.5	NA
Uroderma bilobatum	2012-08-02	150B	non-reproductive	juvenile	female	40.8	15	52
Uroderma bilobatum	2012-08-02	150B	non-reproductive	juvenile	female	44	15.5	52
Uroderma bilobatum	2012-08-02	150B	post-lactating	adult	female	40.5	14	NA
Uroderma bilobatum	2012-08-02	150B	post-lactating	juvenile	female	45	19	52
Uroderma bilobatum	2012-08-02	150B	scrotal	adult	male	41.8	16.5	NA
Uroderma bilobatum	2012-08-12	172	scrotal	adult	male	42	16	NA
Uroderma bilobatum	2012-08-14	172	post-lactating	adult	female	41.5	18	NA
Uroderma bilobatum	2012-08-14	172	post-lactating	adult	female	43.4	17	NA
Uroderma bilobatum	2012-08-14	172	post-lactating	adult	female	43.4	18	NA
Uroderma bilobatum	2012-08-14	172	post-lactating	adult	female	44.5	17.5	NA
Uroderma bilobatum	2012-08-14	172	non-reproductive	adult	female	44.4	17	NA
Uroderma bilobatum	2012-08-29	147	non-reproductive	adult	female	41.1	16.5	NA
Uroderma bilobatum	2012-08-29	147	non-reproductive	adult	female	41.2	17	NA
Uroderma bilobatum	2012-08-29	147	non-reproductive	adult	female	44	19	NA
Uroderma bilobatum	2012-08-29	147	non-reproductive	adult	female	44.4	19.5	NA
Uroderma bilobatum	2012-08-29	147	scrotal	adult	male	41.5	16	NA
Uroderma bilobatum	2012-08-29	147	scrotal	adult	male	41.9	18	NA
Uroderma bilobatum	2012-08-29	147	scrotal	adult	male	42.9	16.5	NA
Uroderma bilobatum	2012-09-19	152	post-lactating	adult	female	44.2	18	NA
Uroderma bilobatum	2012-09-19	152	scrotal	adult	male	42.3	18	NA
Uroderma bilobatum	2012-09-20	161	non-reproductive	adult	male	43.5	17.5	NA
Uroderma bilobatum	2012-09-20	161	non-reproductive	adult	male	44.2	15	NA
Uroderma bilobatum	2012-09-20	161	non-reproductive	adult	female	41.5	16	NA
Uroderma bilobatum	2012-09-20	161	non-reproductive	adult	female	42.5	18	NA
Uroderma bilobatum	2012-09-21	152	non-reproductive	adult	female	41.8	17	NA
Uroderma bilobatum	2012-11-09	152	post-lactating	adult	female	NA	16	NA
Uroderma bilobatum	2012-11-09	152	scrotal	adult	male	44	20	NA
Uroderma bilobatum	2012-11-09	155	post-lactating	adult	female	42.1	18	NA
Uroderma bilobatum	2012-11-09	155	post-lactating	adult	female	42.5	18	NA
Uroderma bilobatum	2012-11-09	155	post-lactating	adult	female	43.1	18	NA
Uroderma bilobatum	2012-11-09	156	non-reproductive	adult	male	40.9	16	NA
Uroderma bilobatum	2012-11-09	156	scrotal	adult	male	41.9	15	NA
Uroderma bilobatum	2012-11-12	161	non-reproductive	adult	female	40.2	18	NA
Uroderma bilobatum	2012-11-12	161	non-reproductive	adult	female	41.5	17	NA
Uroderma bilobatum	2012-11-12	161	non-reproductive	adult	female	41.6	16	NA
Uroderma bilobatum	2012-11-12	161	non-reproductive	adult	female	42.7	16.5	NA
Uroderma bilobatum	2012-11-12	161	non-reproductive	adult	female	43.1	17	NA
Uroderma bilobatum	2012-11-12	161	post-lactating	adult	female	43.9	17.5	NA
Uroderma bilobatum	2012-11-14	161	non-reproductive	adult	female	42.4	17	NA
Uroderma bilobatum	2012-11-14	161	non-reproductive	adult	male	43.5	17	NA
Uroderma bilobatum	2012-11-14	161	post-lactating	adult	female	43.2	19	NA
Uroderma bilobatum	2012-11-15	172	scrotal	adult	male	40	16	NA
Uroderma bilobatum	2012-11-16	173	non-reproductive	adult	female	41	16.5	NA
Uroderma bilobatum	2012-11-16	173	non-reproductive	adult	female	41.5	18	NA
Uroderma bilobatum	2012-11-16	173	non-reproductive	adult	female	42	17	NA
Uroderma bilobatum	2012-11-16	173	non-reproductive	adult	female	42.2	15.5	NA
Uroderma bilobatum	2012-11-16	173	non-reproductive	adult	female	42.5	17	NA
Uroderma bilobatum	2012-11-16	173	non-reproductive	adult	female	43.1	16.5	NA
Uroderma bilobatum	2012-11-16	173	non-reproductive	adult	female	43.5	19.5	NA
Uroderma bilobatum	2012-11-16	173	scrotal	adult	male	40.3	14.5	NA
Uroderma bilobatum	2012-11-16	173	scrotal	adult	male	40.5	16	NA
Uroderma bilobatum	2012-11-16	173	scrotal	adult	male	41	16.5	NA
Uroderma bilobatum	2012-11-25	La Laguna	non-reproductive	adult	female	40.8	16.5	NA
Uroderma bilobatum	2012-11-25	La Laguna	non-reproductive	adult	female	41.1	17.5	NA
Uroderma bilobatum	2012-11-25	La Laguna	non-reproductive	adult	female	41.4	18.5	NA
Uroderma bilobatum	2012-11-25	La Laguna	non-reproductive	adult	female	42.4	18	NA
Uroderma bilobatum	2012-11-25	La Laguna	non-reproductive	adult	female	43.4	14	NA
Uroderma bilobatum	2012-11-25	La Laguna	non-reproductive	adult	female	44.5	18.5	NA
Uroderma bilobatum	2012-11-25	La Laguna	non-reproductive	adult	male	40	18	NA
Uroderma bilobatum	2012-11-25	La Laguna	non-reproductive	adult	male	41.8	15.5	NA
Uroderma bilobatum	2012-11-25	La Laguna	non-reproductive	adult	male	43.4	17	NA
Uroderma bilobatum	2012-11-25	La Laguna	non-reproductive	adult	male	43.4	18	NA
Uroderma bilobatum	2012-11-25	La Laguna	pregnant	adult	female	41.1	17.5	NA
Uroderma bilobatum	2012-11-25	La Laguna	scrotal	adult	male	40.4	16.5	NA
Uroderma bilobatum	2012-11-25	La Laguna	scrotal	adult	male	41.8	16	NA
Uroderma bilobatum	2012-11-25	La Laguna	scrotal	adult	male	42	16	NA
Uroderma bilobatum	2012-11-25	La Laguna	scrotal	adult	male	42.5	17.5	NA
Uroderma bilobatum	2012-12-01	152	non-reproductive	adult	female	41.3	19	NA
Uroderma bilobatum	2012-12-01	152	non-reproductive	adult	female	41.6	17	NA
Uroderma bilobatum	2012-12-01	152	non-reproductive	adult	female	41.6	18.5	NA
Uroderma bilobatum	2012-12-01	152	non-reproductive	adult	male	43	17	NA
Uroderma bilobatum	2012-12-01	152	pregnant	adult	female	43.1	18.5	NA
Uroderma bilobatum	2012-12-10	176	non-reproductive	adult	female	44.2	19.5	NA
Uroderma bilobatum	2012-12-10	176	pregnant	adult	female	40.1	17.5	NA
Uroderma bilobatum	2012-12-10	176	pregnant	adult	female	40.8	17	NA
Uroderma bilobatum	2012-12-10	176	pregnant	adult	female	41.6	17.5	NA
Uroderma bilobatum	2012-12-10	176	pregnant	adult	female	41.7	19	NA
Uroderma bilobatum	2012-12-10	176	pregnant	adult	female	41.8	18.5	NA
Uroderma bilobatum	2012-12-10	176	pregnant	adult	female	42.2	18	NA
Uroderma bilobatum	2012-12-10	176	pregnant	adult	female	42.8	18	NA
Uroderma bilobatum	2012-12-10	176	pregnant	adult	female	43	17	NA
Uroderma bilobatum	2012-12-10	176	pregnant	adult	female	43.5	18.5	NA
Uroderma bilobatum	2012-12-10	176	pregnant	adult	female	44	18	NA
Uroderma bilobatum	2012-12-10	176	pregnant	adult	female	44.2	20	NA
Uroderma bilobatum	2012-12-10	176	pregnant	adult	female	NA	17	NA
Uroderma bilobatum	2012-12-10	176	scrotal	adult	male	42.5	16.5	NA
Uroderma bilobatum	2012-12-10	176	scrotal	adult	male	NA	18.5	NA
Uroderma bilobatum	2012-12-12	156-netting for Molossus	scrotal	adult	male	41.5	16.5	NA
Uroderma bilobatum	2012-12-12	156-netting for Molossus	scrotal	adult	male	42.6	16	NA
Uroderma bilobatum	2012-12-18	154	non-reproductive	adult	female	42.1	15	NA
Uroderma bilobatum	2012-12-18	154	scrotal	adult	male	NA	16	NA
Uroderma bilobatum	2012-12-19	147	pregnant	adult	female	43.9	21	NA
Uroderma bilobatum	2012-12-19	147	scrotal	adult	male	42.9	18	NA
Uroderma bilobatum	2012-12-19	161	post-lactating	adult	female	42.1	19.5	NA
Uroderma bilobatum	2012-12-19	161	post-lactating	adult	female	NA	17	NA
Uroderma bilobatum	2012-12-19	161	non-reproductive	adult	female	42.7	18	NA
Uroderma bilobatum	2012-12-19	161	non-reproductive	adult	female	43.8	18	NA
Uroderma bilobatum	2012-12-19	161	pregnant	adult	female	40.2	19.5	NA
Uroderma bilobatum	2012-12-19	161	pregnant	adult	female	43.2	18	NA
Uroderma bilobatum	2012-12-19	161	pregnant	adult	female	43.5	19.5	NA
Uroderma bilobatum	2012-12-19	161	pregnant	adult	female	44.2	19.5	NA
Uroderma bilobatum	2012-12-19	161	pregnant	adult	female	NA	17.6	NA
Uroderma bilobatum	2012-12-19	161	pregnant	adult	female	43	20	NA
Uroderma bilobatum	2012-12-20	176	non-reproductive	adult	female	40.8	16.5	NA
Uroderma bilobatum	2012-12-20	176	pregnant	adult	female	40.9	18.5	NA
Uroderma bilobatum	2012-12-20	176	pregnant	adult	female	41.3	16.5	NA
Uroderma bilobatum	2012-12-20	176	pregnant	adult	female	41.4	19.5	NA
Uroderma bilobatum	2012-12-20	176	pregnant	adult	female	41.8	16	NA
Uroderma bilobatum	2012-12-20	176	pregnant	adult	female	42.9	17.5	NA
Uroderma bilobatum	2012-12-20	176	pregnant	adult	female	43.1	19.5	NA
Uroderma bilobatum	2012-12-20	176	pregnant	adult	female	43.5	19	NA
Uroderma bilobatum	2012-12-20	176	pregnant	adult	female	43.9	19	NA
Uroderma bilobatum	2012-12-20	176	pregnant	adult	female	44.5	19.5	NA
Uroderma bilobatum	2012-12-20	176	scrotal	adult	male	41.2	14.5	NA
Uroderma bilobatum	2012-12-20	176	scrotal	adult	male	42.2	15	NA
Uroderma bilobatum	2012-12-20	176	NA	adult	female	NA	17	NA
Uroderma bilobatum	2013-01-28	124B	scrotal	adult	male	42.5	16.5	NA
Uroderma bilobatum	2013-01-28	124B	pregnant	adult	female	41.3	20	NA
Uroderma bilobatum	2013-01-28	124B	pregnant	adult	female	41.8	20	NA
Uroderma bilobatum	2013-01-28	124B	pregnant	adult	female	42	20.5	NA
Uroderma bilobatum	2013-01-28	124B	pregnant	adult	female	42.5	23	NA
Uroderma bilobatum	2013-01-28	124B	pregnant	adult	female	43.6	21	NA
Uroderma bilobatum	2013-01-28	124B	pregnant	adult	female	44.2	24	NA
Uroderma bilobatum	2013-01-30	172	non-reproductive	adult	female	42.8	17.5	NA
Uroderma bilobatum	2013-01-30	172	pregnant	adult	female	43.3	19.5	NA
Uroderma bilobatum	2013-01-30	172	pregnant	adult	female	NA	18.5	NA
Uroderma bilobatum	2013-01-30	172	scrotal	adult	male	41.5	16.5	NA
Uroderma bilobatum	2013-01-30	172	pregnant	adult	female	43.2	24	NA
Uroderma bilobatum	2013-01-30	172	pregnant	adult	female	NA	21.5	NA
Uroderma bilobatum	2013-01-30	172	pregnant	adult	female	NA	22	NA
Uroderma bilobatum	2013-01-30	172	pregnant	adult	female	NA	24.5	NA
Uroderma bilobatum	2013-02-07	174	lactating	adult	female	42.5	18	NA
Uroderma bilobatum	2013-02-07	174	scrotal	adult	male	40	15	NA
Uroderma bilobatum	2013-02-09	170	scrotal	adult	male	43.4	16.5	NA
Uroderma bilobatum	2013-02-09	170	pregnant	adult	female	41.5	24.5	NA
Uroderma bilobatum	2013-02-09	170	pregnant	adult	female	NA	19.5	NA
Uroderma bilobatum	2013-02-13	152	pregnant	adult	female	42.4	22	NA
Uroderma bilobatum	2013-02-26	152	scrotal	adult	male	41.2	16	NA
Uroderma bilobatum	2013-03-04	124	lactating	adult	female	41.2	19.5	NA
Uroderma bilobatum	2013-03-04	124	lactating	adult	female	41.9	18.5	NA
Uroderma bilobatum	2013-03-04	124	lactating	adult	female	42.5	18.5	NA
Uroderma bilobatum	2013-03-04	124	lactating	adult	female	43.4	19.5	NA
Uroderma bilobatum	2013-03-04	124	non-reproductive	infant	male	29	7	27
Uroderma bilobatum	2013-03-04	124	non-reproductive	infant	male	30.5	8	27
Uroderma bilobatum	2013-03-04	124	non-reproductive	infant	male	33.2	8	27
Uroderma bilobatum	2013-03-04	124	non-reproductive	juvenile	male	41	12	27
Uroderma bilobatum	2013-03-04	124	scrotal	adult	male	42.4	15.5	NA
Uroderma bilobatum	2013-03-04	176	scrotal	adult	male	40.5	15.6	NA
Uroderma bilobatum	2013-03-12	154	lactating	adult	female	44	19	NA
Uroderma bilobatum	2013-03-12	154	non-reproductive	adult	male	44	17.5	NA
Uroderma bilobatum	2013-03-19	126	lactating	adult	female	41	18	NA
Uroderma bilobatum	2013-03-19	126	lactating	adult	female	44.2	18	NA
Uroderma bilobatum	2013-03-19	126	lactating	adult	female	44.5	20	NA
Uroderma bilobatum	2013-03-19	126	lactating	adult	female	NA	18	NA
Uroderma bilobatum	2013-03-19	126	lactating	adult	female	NA	19.5	NA
Uroderma bilobatum	2013-03-19	126	lactating	adult	female	NA	20.5	NA
Uroderma bilobatum	2013-03-19	126	non-reproductive	adult	female	41.5	17	NA
Uroderma bilobatum	2013-03-19	126	non-reproductive	infant	female	41.2	12	49
Uroderma bilobatum	2013-03-19	126	non-reproductive	infant	female	41.3	12	49
Uroderma bilobatum	2013-03-19	126	non-reproductive	infant	female	43.5	14	49
Uroderma bilobatum	2013-03-19	126	non-reproductive	infant	male	40	11	49
Uroderma bilobatum	2013-03-19	126	non-reproductive	infant	male	40	11	49
Uroderma bilobatum	2013-03-19	126	non-reproductive	infant	male	42.2	12	49
Uroderma bilobatum	2013-03-19	126	scrotal	adult	male	42.9	17.5	NA
Uroderma bilobatum	2013-03-20	IP (Ivan Palm)	lactating	adult	female	40.8	18	NA
Uroderma bilobatum	2013-03-20	IP (Ivan Palm)	lactating	adult	female	41.6	18	NA
Uroderma bilobatum	2013-03-20	IP (Ivan Palm)	lactating	adult	female	42	17	NA
Uroderma bilobatum	2013-03-20	IP (Ivan Palm)	lactating	adult	female	42.4	19	NA
Uroderma bilobatum	2013-03-20	IP (Ivan Palm)	lactating	adult	female	42.6	18.5	NA
Uroderma bilobatum	2013-03-20	IP (Ivan Palm)	lactating	adult	female	NA	18.5	NA
Uroderma bilobatum	2013-03-20	IP (Ivan Palm)	non-reproductive	infant	female	38	11	50
Uroderma bilobatum	2013-03-20	IP (Ivan Palm)	non-reproductive	infant	female	41.5	11.5	50
Uroderma bilobatum	2013-03-20	IP (Ivan Palm)	non-reproductive	infant	female	42	14	50
Uroderma bilobatum	2013-03-20	IP (Ivan Palm)	non-reproductive	infant	male	37.5	9	50
Uroderma bilobatum	2013-03-20	IP (Ivan Palm)	non-reproductive	infant	male	40	11	50
Uroderma bilobatum	2013-03-20	IP (Ivan Palm)	non-reproductive	infant	male	40	11.5	50
Uroderma bilobatum	2013-03-20	IP (Ivan Palm)	non-reproductive	infant	male	41.5	12.5	50
Uroderma bilobatum	2013-03-20	IP (Ivan Palm)	non-reproductive	juvenile	female	40.8	14.5	50
Uroderma bilobatum	2013-03-20	IP (Ivan Palm)	scrotal	adult	male	43.1	17.5	NA
Uroderma bilobatum	2013-03-23	172	lactating	adult	female	44.1	19.5	NA
Uroderma bilobatum	2013-03-23	172	lactating	adult	female	NA	16	NA
Uroderma bilobatum	2013-03-23	172	non-reproductive	adult	male	39.3	9.5	NA
Uroderma bilobatum	2013-03-25	125	lactating	adult	female	38.5	14.5	NA
Uroderma bilobatum	2013-03-25	125	lactating	adult	female	42.7	16.5	NA
Uroderma bilobatum	2013-03-26	ditch	lactating	adult	female	42	17	NA
Uroderma bilobatum	2013-03-27	125	lactating	adult	female	NA	15.5	NA
Uroderma bilobatum	2013-03-27	125	non-reproductive	juvenile	female	38	13	57
Uroderma bilobatum	2013-03-27	125	non-reproductive	juvenile	female	41.8	14	57
Uroderma bilobatum	2013-03-27	125	non-reproductive	juvenile	male	39.9	12	57
Uroderma bilobatum	2013-03-27	172	non-reproductive	juvenile	female	42.4	14.5	57
Uroderma bilobatum	2013-03-27	172	scrotal	adult	male	NA	NA	NA
Uroderma bilobatum	2013-03-28	107	non-reproductive	juvenile	female	42.5	14.5	51
Uroderma bilobatum	2013-03-28	107	post-lactating	adult	female	41	17.5	NA
Uroderma bilobatum	2013-03-28	185	lactating	adult	female	41.6	18.5	NA
Uroderma bilobatum	2013-03-28	185	non-reproductive	adult	male	41.1	NA	NA
Uroderma bilobatum	2013-03-28	185	non-reproductive	juvenile	male	41	16.5	58
Uroderma bilobatum	2013-03-29	161	lactating	adult	female	42.4	16.5	NA
Uroderma bilobatum	2013-03-29	161	scrotal	adult	male	42.9	17	NA
Uroderma bilobatum	2013-03-30	185	lactating	adult	female	41	16.5	NA
Uroderma bilobatum	2013-03-30	185	lactating	adult	female	41.2	17	NA
Uroderma bilobatum	2013-03-30	185	lactating	adult	female	41.5	16.5	NA
Uroderma bilobatum	2013-03-30	185	lactating	adult	female	42.2	17	NA
Uroderma bilobatum	2013-03-30	185	lactating	adult	female	43	17.5	NA
Uroderma bilobatum	2013-03-30	185	lactating	adult	female	43.2	16	NA
Uroderma bilobatum	2013-03-30	185	lactating	adult	female	44.3	19	NA
Uroderma bilobatum	2013-03-30	185	non-reproductive	juvenile	female	41.5	14	60
Uroderma bilobatum	2013-03-30	185	non-reproductive	juvenile	female	43	15.5	60
Uroderma bilobatum	2013-03-30	185	non-reproductive	juvenile	female	NA	12	60
Uroderma bilobatum	2013-03-30	185	post-lactating	adult	female	39.8	16	NA
Uroderma bilobatum	2013-03-30	185	scrotal	adult	male	40.8	16.5	NA
Uroderma bilobatum	2013-03-30	185	scrotal	adult	male	NA	15	NA
Uroderma bilobatum	2013-03-30	185	scrotal	adult	male	NA	15.8	NA
Uroderma bilobatum	2013-04-01	154	pregnant	adult	female	42	19.5	NA
Uroderma bilobatum	2013-04-01	176	lactating	adult	female	42	16	NA
Uroderma bilobatum	2013-04-01	176	lactating	adult	female	42	16	NA
Uroderma bilobatum	2013-04-01	176	lactating	adult	female	NA	16	NA
Uroderma bilobatum	2013-04-01	176	scrotal	adult	male	40.8	16.5	NA
Uroderma bilobatum	2013-04-01	176	scrotal	adult	male	41.1	13.5	NA
Uroderma bilobatum	2013-04-04	176	lactating	adult	female	NA	16.5	NA
Uroderma bilobatum	2013-04-04	176	non-reproductive	adult	male	42.7	16.5	NA
Uroderma bilobatum	2013-04-04	176	non-reproductive	adult	male	NA	13.5	NA
Uroderma bilobatum	2013-04-04	176	post-lactating	adult	female	41.7	16	NA
Uroderma bilobatum	2013-04-04	176	post-lactating	adult	female	43.2	16	NA
Uroderma bilobatum	2013-04-04	176	post-lactating	adult	female	43.3	18.5	NA
Uroderma bilobatum	2013-04-04	176	post-lactating	adult	female	NA	15	NA
Uroderma bilobatum	2013-04-04	176	post-lactating	adult	female	NA	18.5	NA
Uroderma bilobatum	2013-06-03	107	non-reproductive	adult	male	41.9	16	NA
Uroderma bilobatum	2013-06-03	107A	non-reproductive	adult	male	41.9	16	NA
Uroderma bilobatum	2013-06-12	152	non-reproductive	adult	female	40.4	17	NA
Uroderma bilobatum	2013-06-12	152	non-reproductive	adult	female	41.6	17.5	NA
Uroderma bilobatum	2013-06-12	152	non-reproductive	adult	female	41.9	NA	NA
Uroderma bilobatum	2013-06-12	152	non-reproductive	adult	female	42.4	18.5	NA
Uroderma bilobatum	2013-06-12	152	non-reproductive	adult	female	42.5	27	NA
Uroderma bilobatum	2013-06-12	152	non-reproductive	adult	female	45	20	NA
Uroderma bilobatum	2013-06-12	155	non-reproductive	adult	female	44.2	18.5	NA
Uroderma bilobatum	2013-06-20	107	non-reproductive	adult	female	42.3	16	NA
Uroderma bilobatum	2013-06-20	107	scrotal	adult	male	41	17	NA
Uroderma bilobatum	2013-06-20	107	scrotal	adult	male	43.6	17.5	NA
Uroderma bilobatum	2013-06-27	185	lactating	adult	female	41.6	18	NA
Uroderma bilobatum	2013-06-27	185	lactating	adult	female	42.2	19	NA
Uroderma bilobatum	2013-07-05	176	post-lactating	adult	female	43.4	18	NA
Uroderma bilobatum	2013-07-05	176	scrotal	adult	male	42.6	16	NA
Uroderma bilobatum	2013-07-08	188	non-reproductive	adult	female	43.4	16	NA
Uroderma bilobatum	2013-07-08	188	non-reproductive	adult	male	40.7	16.5	NA
Uroderma bilobatum	2013-07-11	ditch	non-reproductive	adult	male	40.3	NA	NA
Uroderma bilobatum	2013-07-15	154	scrotal	adult	male	41.3	15	NA
Uroderma bilobatum	2013-07-15	185	lactating	adult	female	41.9	17	NA
Uroderma bilobatum	2013-07-15	185	lactating	adult	female	42.8	19	NA
Uroderma bilobatum	2013-07-15	185	non-reproductive	adult	female	41.7	15	NA
Uroderma bilobatum	2013-07-15	185	non-reproductive	adult	female	42.3	18.5	NA
Uroderma bilobatum	2013-07-15	185	non-reproductive	adult	female	42.9	17.5	NA
Uroderma bilobatum	2013-07-15	185	non-reproductive	adult	male	41.5	17	NA
Uroderma bilobatum	2013-07-15	185	non-reproductive	juvenile	female	40.4	13.2	34
Uroderma bilobatum	2013-07-15	185	non-reproductive	juvenile	female	41.9	12.5	34
Uroderma bilobatum	2013-07-15	185	non-reproductive	juvenile	male	38.5	6.5	34
Uroderma bilobatum	2013-07-15	185	post-lactating	adult	female	41.5	17	NA
Uroderma bilobatum	2013-07-15	185	post-lactating	adult	female	42	17	NA
Uroderma bilobatum	2013-07-17	162	non-reproductive	adult	female	42.5	18	NA
Uroderma bilobatum	2013-07-17	162	scrotal	adult	male	43.5	17	NA
Uroderma bilobatum	2013-07-18	172	lactating	adult	female	41.1	14.5	NA
Uroderma bilobatum	2013-07-18	172	lactating	adult	female	43.4	17	NA
Uroderma bilobatum	2013-07-18	172	non-reproductive	infant	male	33	8	37
Uroderma bilobatum	2013-07-18	172	non-reproductive	infant	male	39.5	12	37
Uroderma bilobatum	2013-07-19	173	lactating	adult	female	40.5	16.5	NA
Uroderma bilobatum	2013-07-19	173	lactating	adult	female	40.5	19.5	NA
Uroderma bilobatum	2013-07-19	173	lactating	adult	female	42	NA	NA
Uroderma bilobatum	2013-07-19	173	lactating	adult	female	42.5	19	NA
Uroderma bilobatum	2013-07-19	173	lactating	adult	female	42.9	NA	NA
Uroderma bilobatum	2013-07-19	173	lactating	adult	female	43.3	21	NA
Uroderma bilobatum	2013-07-19	173	lactating	adult	female	43.6	20.5	NA
Uroderma bilobatum	2013-07-19	173	non-reproductive	adult	female	41.9	17	NA
Uroderma bilobatum	2013-07-19	173	non-reproductive	infant	female	39.5	11	38
Uroderma bilobatum	2013-07-19	173	non-reproductive	infant	male	35.2	10	38
Uroderma bilobatum	2013-07-19	173	non-reproductive	juvenile	female	41.6	12	38
Uroderma bilobatum	2013-07-19	173	non-reproductive	juvenile	female	41.8	14	38
Uroderma bilobatum	2013-07-19	173	non-reproductive	juvenile	male	39.1	12	38
Uroderma bilobatum	2013-07-19	173	non-reproductive	juvenile	male	40.7	15.5	38
Uroderma bilobatum	2013-07-19	173	post-lactating	adult	female	42.7	20	NA
Uroderma bilobatum	2013-07-19	173	scrotal	adult	male	40.4	16.5	NA
Uroderma bilobatum	2013-08-04	127	scrotal	adult	male	40.8	16.5	NA
Uroderma bilobatum	2013-08-21	ditch	lactating	adult	female	42.1	18	NA
Uroderma bilobatum	2013-08-21	ditch	NA	juvenile	male	41.5	16.5	71
Uroderma bilobatum	2013-08-21	ditch	non-reproductive	juvenile	female	43.1	17	71
Uroderma bilobatum	2013-08-21	ditch	non-reproductive	juvenile	male	41.7	16	71
Uroderma bilobatum	2013-08-21	ditch	non-reproductive	juvenile	male	42.1	19.5	71
Uroderma bilobatum	2013-08-21	ditch	post-lactating	adult	female	42.2	17	NA
Uroderma bilobatum	2013-08-21	ditch	scrotal	adult	male	41	15	NA
Uroderma bilobatum	2013-08-21	ditch	scrotal	adult	male	41.1	19.8	NA
Uroderma bilobatum	2013-08-21	ditch	scrotal	adult	male	42.8	19	NA
Uroderma bilobatum	2013-08-21	ditch	scrotal	adult	male	43.4	18.5	NA
Uroderma bilobatum	2013-09-06	125	non-reproductive	adult	female	40	16	NA
Uroderma bilobatum	2013-09-06	125	non-reproductive	adult	female	42.9	18	NA
Uroderma bilobatum	2013-09-06	125	post-lactating	adult	female	40.9	18	NA
Uroderma bilobatum	2013-09-06	125	post-lactating	adult	female	42	17.5	NA
Uroderma bilobatum	2013-09-06	125	post-lactating	adult	female	42.7	17	NA
Uroderma bilobatum	2013-09-06	125	post-lactating	adult	female	43.4	19	NA
Uroderma bilobatum	2013-09-06	125	scrotal	adult	male	40.3	17.5	NA
Uroderma bilobatum	2013-09-17	152	non-reproductive	adult	female	42.1	17	NA
Uroderma bilobatum	2013-09-17	152	scrotal	adult	male	43.8	17.5	NA
Uroderma bilobatum	2013-09-18	176	non-reproductive	adult	female	40.6	15.5	NA
Uroderma bilobatum	2013-09-18	176	non-reproductive	adult	female	42.5	12.5	NA
Uroderma bilobatum	2013-09-18	176	non-reproductive	adult	female	42.7	17	NA
Uroderma bilobatum	2013-09-18	176	scrotal	adult	male	41.5	15.5	NA
Uroderma bilobatum	2013-09-18	176	scrotal	adult	male	42.1	16	NA
Uroderma bilobatum	2013-09-18	176	scrotal	adult	male	44.4	16	NA
Uroderma bilobatum	2013-09-19	155	non-reproductive	adult	female	40.1	16.5	NA
Uroderma bilobatum	2013-09-19	155	non-reproductive	adult	female	41.5	17	NA
Uroderma bilobatum	2013-09-19	155	non-reproductive	adult	female	42.3	17.5	NA
Uroderma bilobatum	2013-09-19	155	non-reproductive	adult	female	43.3	18	NA
Uroderma bilobatum	2013-09-19	155	non-reproductive	adult	female	43.9	19	NA
Uroderma bilobatum	2013-09-19	155	non-reproductive	adult	female	44.2	17.5	NA
Uroderma bilobatum	2013-09-19	155	scrotal	adult	male	41.5	NA	NA
Uroderma bilobatum	2013-09-19	155	scrotal	adult	male	42.8	16	NA
Uroderma bilobatum	2013-09-19	155	scrotal	adult	male	42.9	15	NA
Uroderma bilobatum	2013-11-10	154	non-reproductive	adult	male	42.5	17.5	NA
Uroderma bilobatum	2013-11-10	154	non-reproductive	adult	male	43.2	18.5	NA
Uroderma bilobatum	2013-11-13	152	non-reproductive	adult	female	NA	17.5	NA
Uroderma bilobatum	2013-11-13	152	non-reproductive	adult	female	NA	17.5	NA
Uroderma bilobatum	2013-11-16	153	non-reproductive	adult	female	41.3	18.5	NA
Uroderma bilobatum	2013-11-16	153	non-reproductive	adult	female	42.2	15.5	NA
Uroderma bilobatum	2013-11-16	153	non-reproductive	adult	female	42.7	17	NA
Uroderma bilobatum	2013-11-16	153	non-reproductive	adult	female	45.1	19.5	NA
Uroderma bilobatum	2013-11-17	154	non-reproductive	adult	female	42.4	16.5	NA
Uroderma bilobatum	2013-11-17	154	non-reproductive	adult	female	42.9	17	NA
Uroderma bilobatum	2013-11-17	154	non-reproductive	adult	male	42.5	16.5	NA
Uroderma bilobatum	2013-11-17	154	non-reproductive	adult	male	44	17	NA
Uroderma bilobatum	2013-11-17	154	scrotal	adult	male	42.8	17.8	NA
Uroderma bilobatum	2013-11-18	152	non-reproductive	adult	female	40.7	17	NA
Uroderma bilobatum	2013-11-18	152	scrotal	adult	male	40.4	16.5	NA
Uroderma bilobatum	2013-11-18	183	non-reproductive	adult	female	40.6	18	NA
Uroderma bilobatum	2013-11-19	157	scrotal	adult	male	43.1	17.5	NA
Uroderma bilobatum	2013-11-19	170	scrotal	adult	male	43.5	17.5	NA
Uroderma bilobatum	2013-11-19	174	scrotal	adult	male	40.3	16	NA
Uroderma bilobatum	2013-11-21	154	scrotal	adult	male	41.5	17	NA
Uroderma bilobatum	2013-11-21	155	non-reproductive	adult	female	41.1	14.5	NA
Uroderma bilobatum	2013-11-21	155	pregnant	adult	female	41.1	16.5	NA
Uroderma bilobatum	2013-11-21	155	scrotal	adult	male	43	17	NA
Uroderma bilobatum	2013-11-22	185	non-reproductive	adult	female	41.5	16.5	NA
Uroderma bilobatum	2013-11-22	185	non-reproductive	adult	female	41.5	17	NA
Uroderma bilobatum	2013-11-22	185	non-reproductive	adult	female	41.7	17	NA
Uroderma bilobatum	2013-11-22	185	non-reproductive	adult	female	43	23	NA
Uroderma bilobatum	2013-11-22	185	non-reproductive	adult	female	45.6	18.5	NA
Uroderma bilobatum	2013-11-23	124	scrotal	adult	male	41.6	16	NA
Uroderma bilobatum	2013-11-23	125	non-reproductive	adult	female	41.5	19.5	NA
Uroderma bilobatum	2013-11-23	125	non-reproductive	adult	female	47.5	16.5	NA
Uroderma bilobatum	2013-11-23	125	scrotal	adult	male	40.5	17.5	NA
Uroderma bilobatum	2013-11-25	173	non-reproductive	adult	female	42.6	17.5	NA
Uroderma bilobatum	2013-11-25	173	non-reproductive	adult	female	42.9	17.5	NA
Uroderma bilobatum	2013-11-25	176	non-reproductive	adult	female	41.6	17	NA
Uroderma bilobatum	2013-11-25	176	scrotal	adult	male	41.2	17	NA
Uroderma bilobatum	2013-11-26	152	non-reproductive	adult	female	41	16.5	NA
Uroderma bilobatum	2013-11-26	152	non-reproductive	adult	female	41.5	17	NA
Uroderma bilobatum	2013-11-26	152	non-reproductive	adult	female	42.5	18	NA
Uroderma bilobatum	2013-11-26	152	pregnant	adult	female	43.5	NA	NA
Uroderma bilobatum	2013-11-26	154	non-reproductive	adult	female	41.5	5.5	NA
Uroderma bilobatum	2013-11-26	154	scrotal	adult	male	42	16.5	NA
Uroderma bilobatum	2014-05-02	La Laguna	non-reproductive	adult	female	42.1	18.5	NA
Uroderma bilobatum	2014-05-06	La Chunga	non-reproductive	adult	female	42.1	19.5	NA
Uroderma bilobatum	2014-05-06	Mariposeria tunnel	non-reproductive	adult	female	42.6	21	NA
Uroderma bilobatum	2014-05-12	124	non-reproductive	adult	female	42.1	19.5	NA
Uroderma bilobatum	2014-05-12	124	non-reproductive	adult	female	42.3	NA	NA
Uroderma bilobatum	2014-05-12	124	non-reproductive	adult	female	43.1	16	NA
Uroderma bilobatum	2014-05-12	124	non-reproductive	adult	female	43.4	16.5	NA
Uroderma bilobatum	2014-05-12	124	pregnant	adult	female	41.9	21.5	NA
Uroderma bilobatum	2014-05-12	124	pregnant	adult	female	42.3	19	NA
Uroderma bilobatum	2014-05-12	124	pregnant	adult	female	42.6	21.5	NA
Uroderma bilobatum	2014-05-12	124	pregnant	adult	female	44.9	21	NA
Uroderma bilobatum	2014-05-12	124	pregnant	adult	female	NA	NA	NA
Uroderma bilobatum	2014-05-12	124	pregnant	adult	female	NA	19.5	NA
Uroderma bilobatum	2014-05-12	124	pregnant	adult	female	NA	21.5	NA
Uroderma bilobatum	2014-05-12	124	pregnant	adult	female	41.1	16.5	NA
Uroderma bilobatum	2014-05-12	124	scrotal	adult	male	NA	17	NA
Uroderma bilobatum	2014-05-12	152	non-reproductive	adult	female	41.6	16	NA
Uroderma bilobatum	2014-05-12	152	non-reproductive	adult	female	42.2	16	NA
Uroderma bilobatum	2014-05-12	152	non-reproductive	adult	female	42.5	18.5	NA
Uroderma bilobatum	2014-05-12	152	pregnant	adult	female	43.7	21.5	NA
Uroderma bilobatum	2014-05-12	152	pregnant	adult	female	42.3	18.5	NA
Uroderma bilobatum	2014-05-12	185	non-reproductive	adult	female	42.2	14.5	NA
Uroderma bilobatum	2014-05-12	185	pregnant	adult	female	42.1	22	NA
Uroderma bilobatum	2014-05-12	185	pregnant	adult	female	43.5	21	NA
Uroderma bilobatum	2014-05-13	152	scrotal	adult	male	41	15.5	NA
Uroderma bilobatum	2014-05-14	152	non-reproductive	adult	male	43	15.5	NA
Uroderma bilobatum	2014-05-14	152	pregnant	adult	female	42.8	19	NA
Uroderma bilobatum	2014-05-14	152	scrotal	adult	female	40	14	NA
Uroderma bilobatum	2014-05-16	167	non-reproductive	adult	male	44.4	17	NA
Uroderma bilobatum	2014-05-16	167	pregnant	adult	female	41.5	28	NA
Uroderma bilobatum	2014-05-16	167	pregnant	adult	female	41.7	21	NA
Uroderma bilobatum	2014-05-16	167	pregnant	adult	female	42.1	23.5	NA
Uroderma bilobatum	2014-05-16	167	pregnant	adult	female	42.3	20.5	NA
Uroderma bilobatum	2014-05-16	167	pregnant	adult	female	42.5	21	NA
Uroderma bilobatum	2014-05-16	167	pregnant	adult	female	42.6	22.5	NA
Uroderma bilobatum	2014-05-16	167	pregnant	adult	female	43.3	21	NA
Uroderma bilobatum	2014-05-16	167	pregnant	adult	female	43.8	24	NA
Uroderma bilobatum	2014-05-16	172	non-reproductive	adult	male	41.3	15	NA
Uroderma bilobatum	2014-05-16	172	non-reproductive	adult	male	41.7	16	NA
Uroderma bilobatum	2014-05-16	172	pregnant	adult	female	NA	18	NA
Uroderma bilobatum	2014-05-16	172	scrotal	adult	male	44.6	16	NA
Uroderma bilobatum	2014-05-16	183	non-reproductive	adult	female	42.4	19	NA
Uroderma bilobatum	2014-05-16	183	pregnant	adult	female	42.8	22	NA
Uroderma bilobatum	2014-05-16	185	non-reproductive	adult	female	41.9	16	NA
Uroderma bilobatum	2014-05-16	185	non-reproductive	adult	female	42.1	17	NA
Uroderma bilobatum	2014-05-16	185	pregnant	adult	female	41.6	19.6	NA
Uroderma bilobatum	2014-05-16	185	pregnant	adult	female	42.4	20	NA
Uroderma bilobatum	2014-05-16	185	pregnant	adult	female	42.4	21	NA
Uroderma bilobatum	2014-05-16	185	pregnant	adult	female	43.2	20	NA
Uroderma bilobatum	2014-05-16	185	scrotal	adult	male	41	16	NA
Uroderma bilobatum	2014-05-17	172	post-lactating	adult	female	43.3	17	NA
Uroderma bilobatum	2014-05-17	172	pregnant	adult	female	41.5	20.5	NA
Uroderma bilobatum	2014-05-17	172	pregnant	adult	female	43.5	21	NA
Uroderma bilobatum	2014-05-17	172	scrotal	adult	male	40.4	15	NA
Uroderma bilobatum	2014-05-17	174	scrotal	adult	male	42.2	18	NA
Uroderma bilobatum	2014-05-17	176	pregnant	adult	female	41.5	21	NA
Uroderma bilobatum	2014-05-17	176	pregnant	adult	female	41.9	19	NA
Uroderma bilobatum	2014-05-17	176	pregnant	adult	female	42.1	20	NA
Uroderma bilobatum	2014-05-17	176	pregnant	adult	female	43.1	20	NA
Uroderma bilobatum	2014-05-17	176	pregnant	adult	female	43.8	21	NA
Uroderma bilobatum	2014-05-23	183	pregnant	adult	female	41.3	22	NA
Uroderma bilobatum	2014-05-23	183	pregnant	adult	female	43.6	20.5	NA
Uroderma bilobatum	2014-05-23	183	pregnant	adult	female	44.3	24	NA
Uroderma bilobatum	2014-05-23	188	non-reproductive	adult	male	41	16	NA
Uroderma bilobatum	2014-05-23	188	pregnant	adult	female	41.5	21.5	NA
Uroderma bilobatum	2014-05-23	188	pregnant	adult	female	41.8	23	NA
Uroderma bilobatum	2014-05-23	188	pregnant	adult	female	43	24	NA
Uroderma bilobatum	2014-05-26	ditch	non-reproductive	adult	female	40.5	15	NA
Uroderma bilobatum	2014-05-26	ditch	non-reproductive	adult	female	40.6	15	NA
Uroderma bilobatum	2014-05-26	ditch	non-reproductive	adult	female	40.9	16	NA
Uroderma bilobatum	2014-05-26	ditch	non-reproductive	adult	female	41.8	16	NA
Uroderma bilobatum	2014-05-26	ditch	non-reproductive	adult	female	41.8	17	NA
Uroderma bilobatum	2014-05-26	ditch	non-reproductive	adult	female	41.8	23	NA
Uroderma bilobatum	2014-05-26	ditch	non-reproductive	adult	female	41.9	16	NA
Uroderma bilobatum	2014-05-26	ditch	non-reproductive	adult	female	42	16.5	NA
Uroderma bilobatum	2014-05-26	ditch	non-reproductive	adult	female	42.7	18	NA
Uroderma bilobatum	2014-05-26	ditch	non-reproductive	adult	female	42.8	16	NA
Uroderma bilobatum	2014-05-26	ditch	non-reproductive	adult	female	42.8	17	NA
Uroderma bilobatum	2014-05-26	ditch	non-reproductive	adult	female	43.7	16	NA
Uroderma bilobatum	2014-05-26	ditch	non-reproductive	adult	male	41.1	16	NA
Uroderma bilobatum	2014-05-26	ditch	non-reproductive	adult	male	41.5	15.5	NA
Uroderma bilobatum	2014-05-26	ditch	non-reproductive	adult	male	41.5	15.5	NA
Uroderma bilobatum	2014-05-26	ditch	non-reproductive	adult	male	41.6	15	NA
Uroderma bilobatum	2014-05-26	ditch	non-reproductive	adult	male	41.6	16	NA
Uroderma bilobatum	2014-05-26	ditch	non-reproductive	adult	male	42.6	16.5	NA
Uroderma bilobatum	2014-05-26	ditch	non-reproductive	adult	male	42.8	16	NA
Uroderma bilobatum	2014-05-26	ditch	non-reproductive	adult	male	43.1	15.5	NA
Uroderma bilobatum	2014-05-26	ditch	non-reproductive	adult	male	43.2	16.5	NA
Uroderma bilobatum	2014-05-26	ditch	pregnant	adult	female	42.6	17	NA
Uroderma bilobatum	2014-05-26	ditch	pregnant	adult	female	44.5	22	NA
Uroderma bilobatum	2014-05-26	ditch	scrotal	adult	male	40.3	16.5	NA
Uroderma bilobatum	2014-05-26	ditch	scrotal	adult	male	41	16.5	NA
Uroderma bilobatum	2014-05-26	ditch	scrotal	adult	male	41.6	16.5	NA
Uroderma bilobatum	2014-05-26	ditch	scrotal	adult	male	42	17	NA
Uroderma bilobatum	2014-05-26	ditch	scrotal	adult	male	42	18	NA
Uroderma bilobatum	2014-05-26	ditch	scrotal	adult	male	42.2	15.5	NA
Uroderma bilobatum	2014-05-26	ditch	scrotal	adult	male	42.6	17.5	NA
Uroderma bilobatum	2014-05-26	ditch	scrotal	adult	male	43.3	16	NA
Uroderma bilobatum	2014-05-26	ditch	scrotal	adult	male	43.5	17	NA
Uroderma bilobatum	2014-05-26	ditch	scrotal	adult	male	44	17	NA
Uroderma bilobatum	2014-05-29	ditch	scrotal	adult	male	42.5	18	NA
Uroderma bilobatum	2014-06-01	dock	non-reproductive	adult	male	41.4	16	NA
Uroderma bilobatum	2014-06-16	La Laguna	non-reproductive	adult	male	41.3	16.5	NA
Uroderma bilobatum	2014-06-16	La Laguna	non-reproductive	adult	male	43.6	17	NA
Uroderma bilobatum	2014-06-22	La Laguna	non-reproductive	adult	female	NA	16	NA
Uroderma bilobatum	2014-06-22	La Laguna	scrotal	adult	male	42.4	15.5	NA
Uroderma bilobatum	2014-06-29	ditch	scrotal	adult	male	42.6	17	NA
Uroderma bilobatum	2014-07-01	pipeline	scrotal	adult	male	42.9	17	NA
Uroderma bilobatum	2014-07-03	Santa Cruz	scrotal	adult	male	41.9	16	NA
Uroderma bilobatum	2014-07-15	123	non-reproductive	adult	female	41	17.5	NA
Uroderma bilobatum	2014-07-15	123	non-reproductive	adult	female	41.4	17.5	NA
Uroderma bilobatum	2014-07-15	123	non-reproductive	adult	female	42.5	16.5	NA
Uroderma bilobatum	2014-07-15	123	non-reproductive	adult	female	42.8	17	NA
Uroderma bilobatum	2014-07-15	123	non-reproductive	adult	female	43.4	17	NA
Uroderma bilobatum	2014-07-15	123	non-reproductive	adult	female	45.9	18	NA
Uroderma bilobatum	2014-07-15	123	pregnant	adult	female	40.8	21	NA
Uroderma bilobatum	2014-07-15	123	scrotal	adult	male	NA	17	NA
Uroderma bilobatum	2014-07-15	123	scrotal	adult	male	39.9	16.5	NA
Uroderma bilobatum	2014-07-19	125	non-reproductive	adult	female	42	16.5	NA
Uroderma bilobatum	2014-07-20	125	non-reproductive	adult	female	NA	16	NA
Uroderma bilobatum	2014-07-20	125	non-reproductive	adult	female	41.5	16	NA
Uroderma bilobatum	2014-07-20	125	non-reproductive	adult	female	44.2	18	NA
Uroderma bilobatum	2014-07-21	123	non-reproductive	adult	female	NA	19	NA
Uroderma bilobatum	2014-07-21	123	non-reproductive	adult	female	41.4	15.5	NA
Uroderma bilobatum	2014-07-21	123	non-reproductive	adult	female	41.4	16	NA
Uroderma bilobatum	2014-07-21	123	non-reproductive	adult	female	41.8	13.5	NA
Uroderma bilobatum	2014-07-21	123	non-reproductive	adult	female	43.9	18	NA
Uroderma bilobatum	2014-07-21	124	non-reproductive	adult	female	NA	15	NA
Uroderma bilobatum	2014-07-21	124	scrotal	adult	male	43.2	17	NA
Uroderma bilobatum	2014-07-23	174	non-reproductive	adult	female	42.9	20	NA
Uroderma bilobatum	2014-07-23	174	non-reproductive	adult	male	41.5	15	NA
Uroderma bilobatum	2014-12-01	152	non-reproductive	adult	male	40	15	NA
Uroderma bilobatum	2014-12-01	154	non-reproductive	adult	female	44.2	18	NA
Uroderma bilobatum	2014-12-02	Daisy's	post-lactating	adult	female	42.2	20	NA
Uroderma bilobatum	2014-12-03	185	non-reproductive	adult	female	42.2	18	NA
Uroderma bilobatum	2014-12-05	151	non-reproductive	adult	female	40.4	16	NA
Uroderma bilobatum	2014-12-05	151	non-reproductive	adult	female	40.4	16	NA
Uroderma bilobatum	2014-12-05	151	non-reproductive	adult	female	40.7	17.5	NA
Uroderma bilobatum	2014-12-05	151	non-reproductive	adult	female	41.4	18	NA
Uroderma bilobatum	2014-12-05	151	scrotal	adult	male	42.8	16.5	NA
Uroderma bilobatum	2014-12-05	183	non-reproductive	adult	female	40.7	18	NA
Uroderma bilobatum	2014-12-05	183	non-reproductive	adult	female	41.3	20	NA
Uroderma bilobatum	2014-12-05	183	non-reproductive	adult	female	41.4	17.5	NA
Uroderma bilobatum	2014-12-05	183	non-reproductive	adult	female	41.7	16	NA
Uroderma bilobatum	2014-12-05	183	non-reproductive	adult	female	42.3	16.5	NA
Uroderma bilobatum	2014-12-05	183	non-reproductive	adult	female	42.8	17.5	NA
Uroderma bilobatum	2014-12-05	183	non-reproductive	adult	female	43.5	18.5	NA
Uroderma bilobatum	2014-12-05	183	non-reproductive	adult	female	44.4	20	NA
Uroderma bilobatum	2014-12-05	183	scrotal	adult	male	41.6	16.5	NA
Uroderma bilobatum	2014-12-07	185	non-reproductive	adult	female	42.5	18.5	NA
Uroderma bilobatum	2014-12-08	121	non-reproductive	adult	female	40.5	17	NA
Uroderma bilobatum	2014-12-08	121	non-reproductive	adult	female	42	19	NA
Uroderma bilobatum	2014-12-08	121	non-reproductive	adult	female	43.1	16	NA
Uroderma bilobatum	2014-12-08	121	non-reproductive	adult	female	43.3	16.5	NA
Uroderma bilobatum	2014-12-08	121	non-reproductive	adult	female	43.8	18.5	NA
Uroderma bilobatum	2014-12-08	121	non-reproductive	adult	female	50.2	16	NA
Uroderma bilobatum	2014-12-08	121	non-reproductive	adult	female	NA	19	NA
Uroderma bilobatum	2014-12-08	121	scrotal	adult	male	40.1	15	NA
Uroderma bilobatum	2014-12-08	155	non-reproductive	adult	male	NA	16	NA
Uroderma bilobatum	2014-12-09	155	pregnant	adult	female	NA	18.5	NA
Uroderma bilobatum	2014-12-09	155	NA	adult	female	42.6	18.5	NA
Uroderma bilobatum	2014-12-09	155	NA	adult	male	NA	17	NA
Uroderma bilobatum	2014-12-09	185	NA	adult	female	NA	NA	NA
Uroderma bilobatum	2014-12-09	185	non-reproductive	adult	female	41.6	NA	NA
Uroderma bilobatum	2014-12-09	185	non-reproductive	adult	female	42.6	NA	NA
Uroderma bilobatum	2014-12-09	185	pregnant	adult	female	40.3	NA	NA
Uroderma bilobatum	2014-12-09	185	pregnant	adult	female	42.5	NA	NA
Uroderma bilobatum	2014-12-09	185	pregnant	adult	female	NA	NA	NA
Uroderma bilobatum	2014-12-09	185	scrotal	adult	male	41.6	NA	NA
Uroderma bilobatum	2014-12-09	185	scrotal	adult	male	41.9	NA	NA
Uroderma bilobatum	2015-04-28	154	non-reproductive	adult	female	44	17.5	NA
Uroderma bilobatum	2015-04-29	173	post-lactating	adult	female	40.5	17	NA
Uroderma bilobatum	2015-04-30	173	pregnant	adult	female	40.3	17	NA
Uroderma bilobatum	2015-04-30	176	non-reproductive	adult	female	42	18	NA
Uroderma bilobatum	2015-04-30	176	non-reproductive	adult	female	42.5	19	NA
Uroderma bilobatum	2015-04-30	176	post-lactating	adult	female	43	18.5	NA
Uroderma bilobatum	2015-04-30	176	pregnant	adult	female	40.7	17.5	NA
Uroderma bilobatum	2015-04-30	176	pregnant	adult	female	40.7	18	NA
Uroderma bilobatum	2015-04-30	176	pregnant	adult	female	42.3	19.5	NA
Uroderma bilobatum	2015-04-30	176	pregnant	adult	female	42.6	17.5	NA
Uroderma bilobatum	2015-04-30	185	post-lactating	adult	female	40.5	15.5	NA
Uroderma bilobatum	2015-04-30	185	post-lactating	adult	female	42.1	18	NA
Uroderma bilobatum	2015-04-30	185	post-lactating	adult	female	42.5	15.5	NA
Uroderma bilobatum	2015-04-30	185	pregnant	adult	female	41	15.5	NA
Uroderma bilobatum	2015-04-30	185	pregnant	adult	female	42.8	18.5	NA
Uroderma bilobatum	2015-05-04	123	NA	adult	female	41.1	15.5	NA
Uroderma bilobatum	2015-05-04	123	NA	adult	female	42.4	15.5	NA
Uroderma bilobatum	2015-05-04	176	post-lactating	adult	female	42.8	18.5	NA
Uroderma bilobatum	2015-05-04	176	NA	adult	female	41.5	16.5	NA
Uroderma bilobatum	2015-05-04	176	NA	adult	female	43.7	20	NA
