# Supplementary material for: Rapid behavioral changes during early development in Peters’ tent-making bat (Uroderma bilobatum)
Source: PLoS One. 2018 Oct 24;13(10):e0205351. doi: 10.1371/journal.pone.0205351 (PMC6200227; doi:10.1371/journal.pone.0205351)
Supplement: S4 Dataset — (CSV) [file pone.0205351.s004.csv]

Day of birthing season	Individual	Time of day	Mother present	Pup suckling	Pup shifting	Pup flapping	Pup resting	Mother grooming pup	Pup self-grooming	Pup interacting socially
25	1	arr	0	0	2	0	8	0	0	0
25	1	arr	0	0	0	0	10	0	0	0
25	1	arr	10	10	1	0	9	0	0	0
25	1	arr	10	10	0	0	10	0	0	0
25	1	arr	10	10	0	0	10	0	0	0
25	1	arr	10	10	0	0	10	0	0	0
25	1	arr	10	10	0	0	10	0	0	0
25	1	day	10	10	0	0	10	0	0	0
25	1	day	10	10	0	0	10	0	0	0
25	1	day	10	10	0	0	10	0	0	0
25	1	day	10	9	0	0	10	0	0	0
25	1	day	10	6	3	0	5	0	2	0
25	1	day	10	10	1	0	9	0	0	0
25	1	day	10	10	0	0	10	0	0	0
25	1	day	10	10	0	0	10	0	0	0
25	1	day	10	10	0	0	10	0	0	0
25	1	day	10	10	0	0	10	0	0	0
25	1	day	10	10	0	0	10	0	0	0
25	1	day	10	10	3	0	7	0	0	0
25	1	day	10	10	0	0	10	0	0	0
25	1	day	10	10	0	0	10	0	0	0
25	1	day	10	10	0	0	10	0	0	0
25	1	day	10	10	0	0	10	0	0	0
25	1	day	10	10	1	0	9	0	0	0
25	1	day	10	10	0	0	10	0	0	0
25	1	day	10	10	0	0	10	0	0	0
25	1	day	10	1	1	0	0	0	9	0
25	1	day	10	10	0	0	10	0	0	0
25	1	day	10	6	0	0	6	0	4	0
25	1	day	10	10	0	0	10	0	0	0
25	1	day	0	0	1	0	0	0	9	1
25	1	day	10	10	0	0	10	0	0	0
25	1	day	10	10	1	0	9	0	0	0
25	1	day	10	10	0	0	10	0	0	0
25	1	day	10	10	0	0	10	0	0	0
25	1	day	10	10	2	0	8	0	0	0
25	1	day	10	10	5	0	5	1	0	0
25	1	day	10	10	0	0	10	0	0	0
25	1	day	10	10	0	0	10	0	0	0
25	1	day	10	10	0	0	10	0	0	0
25	1	day	10	10	0	0	10	0	0	0
25	1	day	10	10	5	0	5	1	0	0
25	1	day	10	10	0	0	10	0	0	0
25	1	day	10	9	2	0	7	0	1	0
25	1	day	10	10	0	0	10	0	0	0
25	1	day	10	7	4	0	4	0	2	0
25	1	day	10	10	0	0	9	0	0	0
25	1	day	10	10	0	0	10	0	0	0
25	1	day	10	10	0	0	10	0	0	0
25	1	day	10	10	0	0	10	0	0	0
25	1	day	10	10	0	0	10	0	0	0
25	1	day	10	10	2	0	8	0	0	0
25	2	arr	NA	NA	NA	NA	NA	NA	NA	NA
25	2	arr	NA	NA	NA	NA	NA	NA	NA	NA
25	2	arr	10	10	1	0	9	0	0	0
25	2	arr	10	10	0	0	10	0	0	0
25	2	arr	10	10	0	0	10	0	0	0
25	2	arr	10	10	0	0	10	0	0	0
25	2	arr	10	10	0	0	10	0	0	0
25	2	day	10	10	0	0	10	0	0	0
25	2	day	10	10	0	0	10	0	0	0
25	2	day	10	10	0	0	10	0	0	0
25	2	day	10	10	0	0	10	0	0	0
25	2	day	10	10	0	0	10	0	0	0
25	2	day	10	10	0	0	10	0	0	0
25	2	day	10	10	0	0	10	0	0	0
25	2	day	10	10	0	0	10	0	0	0
25	2	day	10	10	0	0	10	0	0	0
25	2	day	10	10	0	0	10	0	0	0
25	2	day	10	10	0	0	10	0	0	0
25	2	day	10	5	5	0	5	9	0	0
25	2	day	10	10	6	0	4	0	0	0
25	2	day	10	7	1	0	8	4	1	0
25	2	day	10	10	0	0	10	0	0	0
25	2	day	10	10	0	0	10	0	0	0
25	2	day	10	10	0	0	10	0	0	0
25	2	day	10	10	0	0	10	0	0	0
25	2	day	10	10	0	0	10	0	0	0
25	2	day	10	5	5	0	5	10	0	0
25	2	day	10	10	1	0	9	0	0	0
25	2	day	10	10	0	0	10	0	0	0
25	2	day	10	10	0	0	10	0	0	0
25	2	day	10	10	0	0	10	0	0	0
25	2	day	10	10	0	0	10	0	0	0
25	2	day	10	10	1	0	9	0	0	0
25	2	day	10	10	0	0	10	0	0	0
25	2	day	10	10	0	0	10	0	0	0
25	2	day	10	10	0	0	10	0	0	0
25	2	day	10	10	0	0	10	0	0	0
25	2	day	10	10	0	0	10	0	0	0
25	2	day	10	10	0	0	10	0	0	0
25	2	day	10	10	1	0	9	0	0	0
25	2	day	10	10	0	0	10	0	0	0
25	2	day	10	10	8	0	2	8	0	0
25	2	day	10	10	0	0	10	0	0	0
25	2	day	10	10	0	0	10	0	0	0
25	2	day	10	10	0	0	10	0	0	0
25	2	day	10	10	0	0	10	0	0	0
25	2	day	10	10	0	0	10	0	0	0
25	2	day	10	10	0	0	10	0	0	0
25	2	day	10	10	0	0	10	0	0	0
25	2	day	10	10	0	0	10	0	0	0
25	2	day	10	10	5	0	5	1	0	0
25	2	day	10	10	0	0	10	0	0	0
25	3	arr	NA	NA	NA	NA	NA	NA	NA	NA
25	3	arr	NA	NA	NA	NA	NA	NA	NA	NA
25	3	arr	10	9	0	0	10	1	0	0
25	3	arr	10	10	0	0	10	0	0	0
25	3	arr	10	10	0	0	10	0	0	0
25	3	arr	10	1	2	0	8	7	0	0
25	3	arr	10	10	0	0	10	0	0	0
25	3	day	10	10	0	0	10	0	0	0
25	3	day	10	10	0	0	10	0	0	0
25	3	day	10	10	0	0	10	0	0	0
25	3	day	10	10	0	0	10	0	0	0
25	3	day	10	10	1	0	9	0	0	0
25	3	day	10	10	0	0	10	0	0	0
25	3	day	10	10	0	0	10	0	0	0
25	3	day	10	10	1	0	9	0	0	0
25	3	day	10	10	0	0	10	0	0	0
25	3	day	10	10	0	0	10	0	0	0
25	3	day	10	10	0	0	10	0	0	0
25	3	day	10	1	2	0	0	0	8	0
25	3	day	10	10	0	0	10	0	0	0
25	3	day	10	10	0	0	10	0	0	0
25	3	day	10	10	0	0	10	0	0	0
25	3	day	10	10	1	0	9	0	0	0
25	3	day	10	10	1	0	9	0	0	0
25	3	day	10	10	1	0	9	0	0	0
25	3	day	10	10	0	0	10	0	0	0
25	3	day	10	10	3	0	7	0	0	0
25	3	day	10	10	1	0	9	0	0	0
25	3	day	10	10	2	0	8	0	0	0
25	3	day	10	10	0	0	10	0	0	0
25	3	day	10	10	0	0	10	0	0	0
25	3	day	10	10	2	0	8	0	0	0
25	3	day	10	10	1	0	9	0	0	0
25	3	day	10	10	0	0	10	0	0	0
25	3	day	10	10	2	0	8	0	0	0
25	3	day	10	10	0	0	10	0	0	0
25	3	day	10	10	2	0	8	1	0	0
25	3	day	10	10	0	0	10	0	0	0
25	3	day	10	10	0	0	10	0	0	0
25	3	day	10	10	0	0	9	0	0	0
25	3	day	10	10	1	0	9	0	0	0
25	3	day	10	3	1	0	1	0	8	0
25	3	day	10	10	0	0	10	0	0	0
25	3	day	10	10	1	0	9	0	0	0
25	3	day	10	10	0	0	10	0	0	0
25	3	day	10	10	1	0	9	0	0	0
25	3	day	10	10	1	0	9	0	0	0
25	3	day	10	10	1	0	9	0	0	0
25	3	day	10	10	2	0	8	0	0	0
25	3	day	10	10	0	0	10	0	0	0
25	3	day	10	6	1	0	5	0	4	0
25	3	day	10	10	1	0	9	0	0	0
25	4	arr	NA	NA	NA	NA	NA	NA	NA	NA
25	4	arr	NA	NA	NA	NA	NA	NA	NA	NA
25	4	arr	10	9	1	0	9	1	0	0
25	4	arr	10	10	0	0	10	0	0	0
25	4	arr	10	10	0	0	9	0	1	0
25	4	arr	10	10	1	0	9	0	0	0
25	4	arr	10	10	0	0	10	0	0	0
25	4	day	10	10	0	0	10	0	0	0
25	4	day	10	10	0	0	10	0	0	0
25	4	day	10	10	0	0	10	0	0	0
25	4	day	10	10	0	0	10	0	0	0
25	4	day	10	10	0	0	10	0	0	0
25	4	day	10	10	0	0	10	0	0	0
25	4	day	10	10	0	0	10	0	0	0
25	4	day	10	10	0	0	10	0	0	0
25	4	day	10	10	0	0	10	0	0	0
25	4	day	10	10	0	0	10	0	0	0
25	4	day	10	10	1	0	9	0	0	0
25	4	day	10	10	0	0	10	0	0	0
25	4	day	10	10	0	0	10	0	0	0
25	4	day	10	10	0	0	10	0	0	0
25	4	day	10	10	0	0	10	0	0	0
25	4	day	10	10	0	0	10	0	0	0
25	4	day	10	10	0	0	10	0	0	0
25	4	day	10	10	1	0	9	0	0	0
25	4	day	10	10	0	0	10	0	0	0
25	4	day	10	10	0	0	10	0	0	0
25	4	day	10	10	0	0	10	0	0	0
25	4	day	10	10	0	0	10	0	0	0
25	4	day	10	10	0	0	10	0	0	0
25	4	day	10	10	1	0	9	0	0	0
25	4	day	10	10	1	0	9	0	0	0
25	4	day	10	10	0	0	10	0	0	0
25	4	day	10	10	0	0	10	0	0	0
25	4	day	10	10	0	0	10	0	0	0
25	4	day	10	10	3	0	7	0	0	0
25	4	day	10	0	3	0	0	0	7	1
25	4	day	10	0	2	0	0	0	8	1
25	4	day	10	10	0	0	10	0	0	0
25	4	day	10	10	1	0	9	0	0	0
25	4	day	10	10	2	0	8	0	0	0
25	4	day	10	10	1	0	9	0	0	0
25	4	day	10	10	0	0	10	0	0	0
25	4	day	10	10	0	0	10	0	0	0
25	4	day	10	10	0	0	10	0	0	0
25	4	day	10	10	2	0	8	0	0	0
25	4	day	10	10	1	0	9	0	0	0
25	4	day	10	9	1	0	9	0	0	0
25	4	day	10	10	0	0	10	0	0	0
25	4	day	10	10	3	0	7	0	0	0
25	4	day	10	10	0	0	10	0	0	0
25	4	day	10	10	0	0	10	0	0	0
25	5	arr	NA	NA	NA	NA	NA	NA	NA	NA
25	5	arr	NA	NA	NA	NA	NA	NA	NA	NA
25	5	arr	10	10	2	0	8	0	0	0
25	5	arr	10	10	4	0	6	0	0	0
25	5	arr	10	10	0	0	10	0	0	0
25	5	arr	10	10	0	0	10	0	0	0
25	5	arr	10	9	4	0	6	2	0	0
25	5	day	10	10	0	0	10	0	0	0
25	5	day	10	10	0	0	10	0	0	0
25	5	day	10	10	0	0	10	0	0	0
25	5	day	10	10	0	0	10	0	0	0
25	5	day	10	10	0	0	10	0	0	0
25	5	day	10	10	0	0	10	0	0	0
25	5	day	10	10	0	0	10	0	0	0
25	5	day	10	10	0	0	10	0	0	0
25	5	day	10	10	0	0	10	0	0	0
25	5	day	10	10	0	0	10	0	0	0
25	5	day	10	10	0	0	10	0	0	0
25	5	day	10	4	3	0	7	8	0	0
25	5	day	10	8	4	0	4	1	2	0
25	5	day	10	10	0	0	10	0	0	0
25	5	day	10	10	0	0	10	0	0	0
25	5	day	10	10	0	0	10	0	0	0
25	5	day	10	10	0	0	10	0	0	0
25	5	day	10	10	1	0	9	0	0	0
25	5	day	10	10	0	0	10	0	0	0
25	5	day	10	10	1	0	9	1	0	0
25	5	day	10	10	0	0	10	0	0	0
25	5	day	10	10	0	0	10	0	0	0
25	5	day	10	10	0	0	10	0	0	0
25	5	day	10	10	2	0	7	0	1	0
25	5	day	10	10	0	0	10	0	0	0
25	5	day	10	8	2	0	6	1	2	0
25	5	day	10	10	2	0	8	0	0	0
25	5	day	10	10	0	0	10	0	0	0
25	5	day	10	10	0	0	10	0	0	0
25	5	day	10	10	0	0	10	0	0	0
25	5	day	10	10	0	0	10	0	0	0
25	5	day	10	10	0	0	10	0	0	0
25	5	day	10	10	0	0	10	0	0	0
25	5	day	10	10	0	0	10	0	0	0
25	5	day	10	10	8	0	2	2	0	0
25	5	day	10	10	1	0	9	0	0	0
25	5	day	10	10	2	0	8	0	0	0
25	5	day	10	10	0	0	10	0	0	0
25	5	day	10	10	6	0	3	0	1	0
25	5	day	10	8	0	0	7	0	3	0
25	5	day	10	10	1	0	9	0	0	0
25	5	day	10	7	6	0	4	0	0	0
25	5	day	10	10	4	0	6	0	0	0
25	5	day	10	10	0	0	10	0	0	0
25	5	day	10	9	0	0	10	1	0	0
25	6	arr	NA	NA	NA	NA	NA	NA	NA	NA
25	6	arr	NA	NA	NA	NA	NA	NA	NA	NA
25	6	arr	10	10	3	0	7	0	0	0
25	6	arr	10	7	5	0	5	0	0	2
25	6	arr	10	10	0	0	10	0	0	0
25	6	arr	10	10	0	0	10	0	0	0
25	6	arr	10	10	0	0	10	0	0	0
25	6	day	10	10	0	0	10	0	0	0
25	6	day	10	10	0	0	10	0	0	0
25	6	day	10	10	0	0	10	0	0	0
25	6	day	10	10	0	0	10	0	0	0
25	6	day	10	10	0	0	10	0	0	0
25	6	day	10	10	0	0	10	0	0	0
25	6	day	10	10	0	0	10	0	0	0
25	6	day	10	10	0	0	10	0	0	0
25	6	day	10	10	0	0	10	0	0	0
25	6	day	10	10	1	0	9	0	0	0
25	6	day	10	8	0	0	8	0	2	0
25	6	day	10	10	0	0	10	0	0	0
25	6	day	10	10	0	0	9	0	1	0
25	6	day	10	10	0	0	10	0	0	0
25	6	day	10	10	0	0	10	0	0	0
25	6	day	10	10	0	0	10	0	0	0
25	6	day	10	10	0	0	10	0	0	0
25	6	day	10	10	0	0	10	0	0	0
25	6	day	10	10	0	0	10	0	0	0
25	6	day	10	10	5	0	5	0	0	0
25	6	day	10	10	0	0	10	0	0	0
25	6	day	10	10	0	0	10	0	0	0
25	6	day	10	10	0	0	10	0	0	0
25	6	day	10	0	0	0	0	0	10	0
25	6	day	10	10	0	0	10	0	0	0
25	6	day	10	8	1	0	8	1	1	0
25	6	day	10	10	0	0	9	0	0	0
25	6	day	10	10	0	0	10	0	0	0
25	6	day	10	10	2	0	8	0	0	0
25	6	day	10	10	0	0	10	0	0	0
25	6	day	10	10	0	0	10	0	0	0
25	6	day	10	10	0	0	10	0	0	0
25	6	day	10	10	0	0	10	0	0	0
25	6	day	10	10	0	0	10	0	0	0
25	6	day	10	9	4	0	6	2	0	0
25	6	day	10	10	0	0	10	0	0	0
25	6	day	10	10	2	0	8	0	0	0
25	6	day	10	10	0	0	10	0	0	0
25	6	day	10	10	5	0	5	0	0	0
25	6	day	10	10	0	0	10	0	0	0
25	6	day	10	10	0	0	10	0	0	0
25	6	day	10	10	0	0	10	0	0	0
25	6	day	10	7	3	0	7	5	0	0
25	6	day	10	10	0	0	10	0	0	0
25	6	day	10	9	1	0	8	0	1	0
25	7	arr	NA	NA	NA	NA	NA	NA	NA	NA
25	7	arr	NA	NA	NA	NA	NA	NA	NA	NA
25	7	arr	NA	NA	NA	NA	NA	NA	NA	NA
25	7	arr	10	10	0	0	10	0	0	0
25	7	arr	10	9	0	0	10	0	0	0
25	7	arr	10	10	0	0	9	0	1	0
25	7	arr	10	10	0	0	7	0	3	0
25	7	day	10	10	0	0	10	0	0	0
25	7	day	10	8	0	0	8	0	2	0
25	7	day	10	10	0	0	10	0	0	0
25	7	day	10	10	0	0	10	0	0	0
25	7	day	10	10	0	0	10	0	0	0
25	7	day	10	10	0	0	10	0	0	0
25	7	day	10	10	0	0	10	0	0	0
25	7	day	10	10	0	0	10	0	0	0
25	7	day	10	10	0	0	10	0	0	0
25	7	day	10	10	0	0	10	0	0	0
25	7	day	10	10	0	0	8	0	2	0
25	7	day	10	10	0	0	10	0	0	0
25	7	day	10	10	1	0	9	0	0	0
25	7	day	10	10	0	0	10	0	0	0
25	7	day	10	10	0	0	10	0	0	0
25	7	day	10	10	0	0	10	0	0	0
25	7	day	10	10	0	0	10	0	0	0
25	7	day	10	10	2	0	8	0	0	0
25	7	day	10	10	0	0	10	0	0	0
25	7	day	10	7	3	0	5	2	2	0
25	7	day	10	10	0	0	10	0	0	0
25	7	day	10	10	0	0	10	0	0	0
25	7	day	10	10	0	0	10	0	0	0
25	7	day	10	10	0	0	10	0	0	0
25	7	day	10	10	0	0	10	0	0	0
25	7	day	10	10	2	0	8	0	0	0
25	7	day	10	10	0	0	10	0	0	0
25	7	day	10	10	0	0	10	0	0	0
25	7	day	10	10	0	0	10	0	0	0
25	7	day	10	8	1	0	4	2	5	0
25	7	day	10	10	0	0	9	0	1	0
25	7	day	10	10	0	0	10	0	0	0
25	7	day	0	0	1	0	9	0	0	0
25	7	day	0	0	0	0	10	0	0	0
25	7	day	9	9	7	0	3	1	0	0
25	7	day	10	10	1	0	9	0	0	0
25	7	day	10	3	3	0	2	0	5	0
25	7	day	10	10	1	0	9	0	0	0
25	7	day	10	10	2	0	8	0	0	0
25	7	day	10	10	0	0	10	0	0	0
25	7	day	10	10	1	0	9	0	0	0
25	7	day	10	10	3	0	7	0	0	0
25	7	day	10	10	2	0	8	0	0	0
25	7	day	10	9	0	0	7	0	3	0
25	7	day	10	9	1	0	9	0	0	0
25	8	arr	NA	NA	NA	NA	NA	NA	NA	NA
25	8	arr	NA	NA	NA	NA	NA	NA	NA	NA
25	8	arr	NA	NA	NA	NA	NA	NA	NA	NA
25	8	arr	10	10	1	0	3	0	6	0
25	8	arr	10	10	0	0	10	0	0	0
25	8	arr	10	10	0	0	10	0	0	0
25	8	arr	10	10	0	0	10	0	0	0
25	8	day	10	10	0	0	10	0	0	0
25	8	day	10	10	0	0	10	0	0	0
25	8	day	10	10	0	0	10	0	0	0
25	8	day	10	10	0	0	10	0	0	0
25	8	day	10	10	0	0	10	0	0	0
25	8	day	10	10	0	0	10	0	0	0
25	8	day	10	10	0	0	10	0	0	0
25	8	day	10	10	0	0	10	0	0	0
25	8	day	10	10	0	0	10	0	0	0
25	8	day	10	10	0	0	10	0	0	0
25	8	day	10	0	4	0	0	0	6	0
25	8	day	10	5	4	0	6	8	0	0
25	8	day	10	6	0	0	2	0	8	0
25	8	day	10	10	2	0	8	0	0	0
25	8	day	10	10	0	0	10	0	0	0
25	8	day	10	10	0	0	10	0	0	0
25	8	day	10	10	0	0	10	0	0	0
25	8	day	10	10	0	0	10	0	0	0
25	8	day	10	10	0	0	10	0	0	0
25	8	day	10	10	6	0	4	2	0	0
25	8	day	10	10	0	0	9	0	1	0
25	8	day	10	10	0	0	10	0	0	0
25	8	day	10	10	0	0	10	0	0	0
25	8	day	10	9	1	0	9	0	0	0
25	8	day	10	10	0	0	10	0	0	0
25	8	day	10	6	5	0	0	2	5	0
25	8	day	10	10	0	0	10	0	0	0
25	8	day	10	10	2	0	8	0	0	0
25	8	day	6	6	5	0	3	0	1	3
25	8	day	10	10	0	0	9	0	1	0
25	8	day	10	10	1	0	9	0	0	0
25	8	day	10	10	0	0	10	0	0	0
25	8	day	10	10	0	0	10	0	0	0
25	8	day	10	10	1	0	9	0	0	0
25	8	day	10	9	4	0	6	2	0	0
25	8	day	10	10	1	0	9	0	0	0
25	8	day	10	10	3	0	7	0	0	0
25	8	day	10	10	1	0	9	0	0	0
25	8	day	10	10	2	0	8	0	0	0
25	8	day	10	10	1	0	9	1	0	0
25	8	day	10	10	1	0	9	0	0	0
25	8	day	10	10	3	0	7	0	0	0
25	8	day	10	9	1	0	9	0	0	0
25	8	day	10	9	1	0	9	0	0	0
25	8	day	10	10	0	0	10	0	0	0
25	9	arr	NA	NA	NA	NA	NA	NA	NA	NA
25	9	arr	NA	NA	NA	NA	NA	NA	NA	NA
25	9	arr	NA	NA	NA	NA	NA	NA	NA	NA
25	9	arr	10	10	0	0	10	0	0	0
25	9	arr	10	8	0	0	10	2	0	0
25	9	arr	10	10	0	0	10	0	0	0
25	9	arr	10	10	0	0	10	0	0	0
25	9	day	10	10	0	0	10	0	0	0
25	9	day	10	10	0	0	10	0	0	0
25	9	day	10	10	0	0	10	0	0	0
25	9	day	10	10	0	0	10	0	0	0
25	9	day	10	10	0	0	10	0	0	0
25	9	day	10	10	0	0	10	0	0	0
25	9	day	10	10	0	0	10	0	0	0
25	9	day	10	10	0	0	10	0	0	0
25	9	day	10	10	0	0	10	0	0	0
25	9	day	10	10	0	0	10	0	0	0
25	9	day	10	10	0	0	10	0	0	0
25	9	day	10	8	5	0	5	1	0	0
25	9	day	10	10	0	0	10	0	0	0
25	9	day	10	10	0	0	10	0	0	0
25	9	day	10	10	0	0	10	0	0	0
25	9	day	10	10	0	0	10	0	0	0
25	9	day	10	10	0	0	10	0	0	0
25	9	day	10	10	0	0	10	0	0	0
25	9	day	10	10	0	0	10	0	0	0
25	9	day	10	10	2	0	8	0	0	0
25	9	day	10	10	0	0	10	0	0	0
25	9	day	10	10	1	0	9	0	0	0
25	9	day	10	10	0	0	10	0	0	0
25	9	day	10	10	0	0	10	0	0	0
25	9	day	10	10	1	0	9	0	0	0
25	9	day	10	10	2	0	8	0	0	0
25	9	day	10	10	0	0	10	0	0	0
25	9	day	10	10	1	0	9	0	0	0
25	9	day	10	3	4	0	1	0	5	1
25	9	day	10	3	5	0	2	4	3	0
25	9	day	10	1	3	0	1	0	6	0
25	9	day	10	8	2	0	6	0	2	0
25	9	day	10	10	0	0	10	0	0	0
25	9	day	10	10	0	0	10	0	0	0
25	9	day	10	10	7	0	3	3	0	0
25	9	day	10	9	3	0	7	0	0	0
25	9	day	10	10	2	0	8	0	0	0
25	9	day	10	10	0	0	10	0	0	0
25	9	day	10	5	7	0	1	0	1	0
25	9	day	10	10	0	0	10	0	0	0
25	9	day	10	10	0	0	9	0	1	0
25	9	day	10	2	2	0	6	8	2	0
25	9	day	10	10	1	0	9	0	0	0
25	9	day	10	10	0	0	10	0	0	0
25	9	day	10	10	1	0	9	0	0	0
25	10	arr	NA	NA	NA	NA	NA	NA	NA	NA
25	10	arr	NA	NA	NA	NA	NA	NA	NA	NA
25	10	arr	NA	NA	NA	NA	NA	NA	NA	NA
25	10	arr	10	10	0	0	10	0	0	0
25	10	arr	10	10	0	0	10	0	0	0
25	10	arr	10	10	0	0	10	0	0	0
25	10	arr	10	10	0	0	10	0	0	0
25	10	day	10	10	0	0	10	0	0	0
25	10	day	10	10	0	0	10	0	0	0
25	10	day	10	10	0	0	10	0	0	0
25	10	day	10	9	2	0	8	1	0	0
25	10	day	10	10	0	0	10	0	0	0
25	10	day	10	10	0	0	10	0	0	0
25	10	day	10	10	0	0	10	0	0	0
25	10	day	10	10	0	0	10	0	0	0
25	10	day	10	10	0	0	10	0	0	0
25	10	day	10	10	0	0	10	0	0	0
25	10	day	10	10	0	0	10	0	0	0
25	10	day	10	7	8	0	2	2	0	0
25	10	day	10	10	1	0	9	0	0	0
25	10	day	10	10	0	0	10	0	0	0
25	10	day	10	10	0	0	10	0	0	0
25	10	day	10	10	0	0	10	0	0	0
25	10	day	10	10	0	0	10	0	0	0
25	10	day	10	10	0	0	10	0	0	0
25	10	day	10	10	0	0	10	0	0	0
25	10	day	10	6	7	0	3	5	0	0
25	10	day	10	10	0	0	10	0	0	0
25	10	day	10	10	0	0	10	0	0	0
25	10	day	10	10	0	0	10	0	0	0
25	10	day	10	10	0	0	10	0	0	0
25	10	day	10	10	0	0	10	0	0	0
25	10	day	10	10	6	0	4	1	0	0
25	10	day	10	10	0	0	10	0	0	0
25	10	day	10	10	0	0	10	0	0	0
25	10	day	10	7	1	0	5	0	4	0
25	10	day	10	9	2	0	8	0	0	0
25	10	day	10	10	1	0	9	0	0	0
25	10	day	10	10	0	0	10	0	0	0
25	10	day	10	10	1	0	9	0	0	0
25	10	day	10	10	0	0	10	0	0	0
25	10	day	10	9	3	0	6	0	1	0
25	10	day	10	10	0	0	10	0	0	0
25	10	day	10	10	2	0	8	0	0	0
25	10	day	10	10	0	0	10	0	0	0
25	10	day	10	9	5	0	4	1	1	0
25	10	day	10	10	0	0	10	0	0	0
25	10	day	10	10	0	0	10	0	0	0
25	10	day	10	10	1	0	9	0	0	0
25	10	day	10	9	1	0	9	1	0	0
25	10	day	10	6	3	0	3	0	3	0
25	10	day	10	10	0	0	10	0	0	0
25	11	arr	NA	NA	NA	NA	NA	NA	NA	NA
25	11	arr	NA	NA	NA	NA	NA	NA	NA	NA
25	11	arr	NA	NA	NA	NA	NA	NA	NA	NA
25	11	arr	10	10	0	0	10	0	0	0
25	11	arr	10	10	0	0	10	0	0	0
25	11	arr	10	5	1	0	8	5	1	0
25	11	arr	10	10	0	0	10	0	0	0
25	11	day	10	10	0	0	10	0	0	0
25	11	day	10	10	0	0	10	0	0	0
25	11	day	10	10	0	0	10	0	0	0
25	11	day	10	10	0	0	10	0	0	0
25	11	day	10	10	0	0	10	0	0	0
25	11	day	10	10	0	0	10	0	0	0
25	11	day	10	10	0	0	10	0	0	0
25	11	day	10	10	0	0	10	0	0	0
25	11	day	10	10	0	0	10	0	0	0
25	11	day	10	10	0	0	10	0	0	0
25	11	day	10	10	0	0	10	0	0	0
25	11	day	10	10	1	0	9	0	0	0
25	11	day	10	1	3	0	0	0	7	0
25	11	day	10	8	2	0	6	0	2	0
25	11	day	10	10	0	0	10	0	0	0
25	11	day	10	10	0	0	10	0	0	0
25	11	day	10	10	0	0	10	0	0	0
25	11	day	10	10	0	0	10	0	0	0
25	11	day	10	10	0	0	10	0	0	0
25	11	day	10	10	0	0	10	0	0	0
25	11	day	10	10	0	0	10	0	0	0
25	11	day	10	10	0	0	10	0	0	0
25	11	day	10	10	0	0	10	0	0	0
25	11	day	10	10	0	0	10	0	0	0
25	11	day	10	10	0	0	10	0	0	0
25	11	day	10	10	0	0	10	0	0	0
25	11	day	10	10	0	0	10	0	0	0
25	11	day	10	10	0	0	10	0	0	0
25	11	day	10	10	0	0	10	0	0	0
25	11	day	10	10	1	0	9	0	0	0
25	11	day	10	10	0	0	10	0	0	0
25	11	day	10	10	0	0	10	0	0	0
25	11	day	10	10	1	0	9	0	0	0
25	11	day	10	10	0	0	10	0	0	0
25	11	day	10	10	1	0	9	1	0	0
25	11	day	10	10	0	0	10	0	0	0
25	11	day	10	10	0	0	10	0	0	0
25	11	day	10	10	0	0	10	0	0	0
25	11	day	10	10	1	0	9	0	0	0
25	11	day	10	10	0	0	10	0	0	0
25	11	day	10	10	0	0	10	0	0	0
25	11	day	10	10	0	0	10	0	0	0
25	11	day	10	10	0	0	10	0	0	0
25	11	day	10	6	7	0	1	4	2	0
25	11	day	10	10	5	0	5	0	0	0
25	12	arr	NA	NA	NA	NA	NA	NA	NA	NA
25	12	arr	NA	NA	NA	NA	NA	NA	NA	NA
25	12	arr	NA	NA	NA	NA	NA	NA	NA	NA
25	12	arr	10	10	6	0	4	3	0	0
25	12	arr	10	10	0	0	10	0	0	0
25	12	arr	10	10	0	0	10	0	0	0
25	12	arr	10	10	0	0	10	0	0	0
25	12	day	10	10	0	0	10	0	0	0
25	12	day	10	10	0	0	10	0	0	0
25	12	day	10	10	0	0	10	0	0	0
25	12	day	10	10	0	0	10	0	0	0
25	12	day	10	10	0	0	10	0	0	0
25	12	day	10	10	0	0	9	0	1	0
25	12	day	10	10	0	0	10	0	0	0
25	12	day	10	10	0	0	10	0	0	0
25	12	day	10	10	0	0	10	0	0	0
25	12	day	10	10	0	0	10	0	0	0
25	12	day	10	10	0	0	10	0	0	0
25	12	day	10	10	0	0	10	0	0	0
25	12	day	10	0	1	0	0	0	9	0
25	12	day	10	10	0	0	10	0	0	0
25	12	day	10	10	0	0	10	0	0	0
25	12	day	10	10	0	0	10	0	0	0
25	12	day	10	10	0	0	10	0	0	0
25	12	day	10	10	1	0	9	0	0	0
25	12	day	10	10	0	0	10	0	0	0
25	12	day	10	10	2	0	8	1	0	0
25	12	day	10	10	0	0	10	0	0	0
25	12	day	10	10	1	0	9	0	0	0
25	12	day	10	10	0	0	10	0	0	0
25	12	day	10	10	0	0	10	0	0	0
25	12	day	10	10	0	0	10	0	0	0
25	12	day	10	10	2	0	8	0	0	0
25	12	day	10	10	0	0	10	0	0	0
25	12	day	10	10	4	0	6	0	0	0
25	12	day	10	10	0	0	10	0	0	0
25	12	day	10	6	3	0	7	4	0	0
25	12	day	10	10	0	0	10	0	0	0
25	12	day	10	10	0	0	10	0	0	0
25	12	day	10	10	0	0	10	0	0	0
25	12	day	10	10	0	0	10	0	0	0
25	12	day	10	7	5	0	3	2	2	0
25	12	day	10	10	0	0	10	0	0	0
25	12	day	10	8	0	0	6	0	4	0
25	12	day	10	10	0	0	10	0	0	0
25	12	day	10	9	2	0	7	0	1	0
25	12	day	10	10	0	0	9	0	1	0
25	12	day	10	10	0	0	10	0	0	0
25	12	day	10	10	0	0	9	0	0	0
25	12	day	10	10	4	0	5	1	0	0
25	12	day	10	4	0	0	10	6	0	0
25	12	day	10	10	2	0	8	0	0	0
25	13	arr	NA	NA	NA	NA	NA	NA	NA	NA
25	13	arr	NA	NA	NA	NA	NA	NA	NA	NA
25	13	arr	NA	NA	NA	NA	NA	NA	NA	NA
25	13	arr	NA	NA	NA	NA	NA	NA	NA	NA
25	13	arr	10	10	0	0	10	0	0	0
25	13	arr	10	10	0	0	10	0	0	0
25	13	arr	10	10	0	0	10	0	0	0
25	13	day	10	10	0	0	10	0	0	0
25	13	day	10	10	0	0	10	0	0	0
25	13	day	10	10	0	0	10	0	0	0
25	13	day	10	10	1	0	9	0	0	0
25	13	day	10	10	0	0	10	0	0	0
25	13	day	10	10	0	0	10	0	0	0
25	13	day	10	10	0	0	10	0	0	0
25	13	day	10	10	0	0	10	0	0	0
25	13	day	10	10	0	0	10	0	0	0
25	13	day	10	10	0	0	10	0	0	0
25	13	day	10	10	1	0	9	0	0	1
25	13	day	10	8	5	0	5	5	0	0
25	13	day	10	10	1	0	9	0	0	0
25	13	day	10	10	0	0	10	0	0	0
25	13	day	10	10	0	0	10	0	0	0
25	13	day	10	9	0	0	10	1	0	0
25	13	day	10	10	0	0	10	0	0	0
25	13	day	10	10	1	0	9	0	0	0
25	13	day	10	10	0	0	10	0	0	0
25	13	day	10	10	0	0	9	0	1	0
25	13	day	10	9	0	0	9	0	1	0
25	13	day	10	1	0	0	1	1	9	0
25	13	day	10	10	0	0	10	0	0	0
25	13	day	10	10	0	0	10	0	0	0
25	13	day	10	10	0	0	10	0	0	0
25	13	day	10	10	1	0	9	0	0	0
25	13	day	10	10	0	0	10	0	0	0
25	13	day	10	10	0	0	10	0	0	0
25	13	day	10	10	1	0	8	0	1	0
25	13	day	10	10	0	0	6	0	4	0
25	13	day	10	10	1	0	9	0	0	0
25	13	day	10	10	0	0	10	0	0	0
25	13	day	10	10	0	0	10	0	0	0
25	13	day	10	10	1	0	9	0	0	0
25	13	day	10	10	3	0	7	0	0	0
25	13	day	10	10	1	0	9	0	0	0
25	13	day	10	10	0	0	9	0	1	0
25	13	day	10	10	0	0	10	0	0	0
25	13	day	10	4	7	0	1	0	1	0
25	13	day	0	0	1	0	0	0	9	0
25	13	day	0	0	0	0	9	0	1	0
25	13	day	0	0	1	0	0	0	9	0
25	13	day	0	0	1	0	9	0	0	0
25	13	day	10	10	0	0	10	0	0	0
25	13	day	10	9	4	0	6	1	0	0
27	1	arr	10	10	0	0	10	0	0	0
27	1	arr	0	0	10	0	0	0	0	2
27	1	arr	10	9	5	0	5	3	0	0
27	1	arr	10	10	1	0	9	2	0	0
27	1	arr	10	10	0	0	10	0	0	0
27	1	arr	10	10	1	0	9	0	0	0
27	1	day	10	10	0	0	10	0	0	0
27	1	day	10	10	0	0	10	0	0	0
27	1	day	10	10	0	0	10	0	0	0
27	1	day	10	10	0	0	10	0	0	0
27	1	day	10	10	0	0	10	0	0	0
27	1	day	10	10	0	0	10	0	0	0
27	1	day	10	10	0	0	10	0	0	0
27	1	day	10	10	1	0	4	0	5	0
27	1	day	10	10	0	0	10	0	0	0
27	1	day	10	10	0	0	10	0	0	0
27	1	day	10	10	0	0	10	0	0	0
27	1	day	10	10	0	0	10	0	0	0
27	1	day	10	10	1	0	9	0	0	0
27	1	day	10	10	1	0	9	0	0	0
27	1	day	10	10	0	0	10	0	0	0
27	1	day	10	10	0	0	10	0	0	0
27	1	day	10	10	0	0	10	0	0	0
27	1	day	10	10	0	0	10	0	0	0
27	1	day	10	10	1	0	9	0	0	0
27	1	day	10	10	0	0	10	0	0	0
27	1	day	10	10	0	0	10	0	0	0
27	1	day	10	10	0	0	10	0	0	0
27	1	day	10	10	0	0	10	0	0	0
27	1	day	10	6	2	0	4	0	4	0
27	1	day	10	10	0	0	10	0	0	0
27	1	day	10	9	3	0	7	0	0	0
27	1	day	10	9	1	0	9	0	0	0
27	1	day	10	10	0	0	10	0	0	0
27	1	day	10	10	1	0	9	1	0	0
27	1	day	10	10	2	0	8	0	0	0
27	1	day	10	10	3	0	7	0	0	0
27	1	day	10	10	1	0	9	0	0	0
27	1	day	10	10	0	0	10	0	0	0
27	1	day	10	10	0	0	10	0	0	0
27	1	day	10	10	0	0	10	0	0	0
27	1	day	10	10	1	0	9	0	0	0
27	1	day	10	10	0	0	9	0	1	0
27	1	day	10	10	0	0	10	0	0	0
27	1	day	10	10	0	0	10	0	0	0
27	1	day	10	7	4	0	5	0	1	0
27	1	day	10	10	2	0	8	0	0	0
27	1	dep	10	8	4	0	5	1	1	0
27	1	dep	10	0	1	0	0	0	9	0
27	1	dep	10	10	1	0	8	0	1	0
27	1	dep	0	0	2	0	0	0	8	2
27	1	dep	0	0	0	0	10	0	0	0
27	1	dep	0	0	1	0	9	0	0	0
27	1	dep	0	0	0	0	10	0	0	0
27	1	dep	0	0	0	0	10	0	0	0
27	1	dep	0	0	0	0	0	0	10	0
27	1	dep	0	0	0	0	0	0	10	0
27	1	dep	0	0	3	0	7	0	0	1
27	1	dep	0	0	0	0	10	0	0	0
27	1	dep	0	0	5	0	5	0	0	0
27	1	dep	0	0	3	0	7	0	0	0
27	1	dep	0	0	2	0	9	0	0	0
27	1	dep	0	0	0	0	10	0	0	0
27	1	dep	0	0	0	0	10	0	0	0
27	1	dep	0	0	0	0	10	0	0	0
27	1	dep	10	10	3	0	7	1	0	0
27	1	dep	10	10	0	0	9	0	0	0
27	1	dep	10	10	6	0	3	7	1	0
27	1	dep	10	10	0	0	10	0	0	0
27	1	dep	10	10	0	0	10	0	0	0
27	1	dep	10	10	0	0	10	0	0	0
27	1	dep	10	10	0	0	10	0	0	0
27	1	dep	10	10	0	0	10	0	0	0
27	1	dep	0	0	2	0	2	0	6	0
27	1	dep	0	0	8	0	1	0	1	3
27	1	dep	0	0	8	0	2	0	0	0
27	1	dep	0	0	3	0	1	0	6	0
27	1	dep	0	0	2	0	8	0	0	0
27	1	dep	NA	NA	NA	NA	NA	NA	NA	NA
27	1	dep	NA	NA	NA	NA	NA	NA	NA	NA
27	1	dep	NA	NA	NA	NA	NA	NA	NA	NA
27	1	dep	NA	NA	NA	NA	NA	NA	NA	NA
27	1	dep	NA	NA	NA	NA	NA	NA	NA	NA
27	1	dep	NA	NA	NA	NA	NA	NA	NA	NA
27	1	dep	NA	NA	NA	NA	NA	NA	NA	NA
27	1	dep	NA	NA	NA	NA	NA	NA	NA	NA
27	1	dep	NA	NA	NA	NA	NA	NA	NA	NA
27	2	arr	0	0	6	0	4	0	0	2
27	2	arr	10	10	4	0	6	5	0	0
27	2	arr	10	10	0	0	10	0	0	0
27	2	arr	10	10	0	0	10	0	0	0
27	2	arr	10	10	0	0	10	0	0	0
27	2	arr	10	10	0	0	10	0	0	0
27	2	day	10	10	0	0	10	0	0	0
27	2	day	10	10	0	0	10	0	0	0
27	2	day	10	10	0	0	10	0	0	0
27	2	day	10	10	0	0	10	0	0	0
27	2	day	10	10	0	0	10	0	0	0
27	2	day	10	10	0	0	10	0	0	0
27	2	day	10	10	0	0	10	0	0	0
27	2	day	10	9	1	0	9	1	0	0
27	2	day	10	10	0	0	10	0	0	0
27	2	day	10	10	0	0	10	0	0	0
27	2	day	10	10	0	0	10	0	0	0
27	2	day	10	10	0	0	10	0	0	0
27	2	day	10	10	2	0	8	0	0	0
27	2	day	10	10	1	0	9	0	0	0
27	2	day	10	10	0	0	10	0	0	0
27	2	day	10	10	0	0	10	0	0	0
27	2	day	10	10	0	0	10	0	0	0
27	2	day	10	10	0	0	10	0	0	0
27	2	day	10	10	0	0	10	0	0	0
27	2	day	10	10	0	0	10	0	0	0
27	2	day	10	10	0	0	10	0	0	0
27	2	day	10	10	0	0	10	0	0	0
27	2	day	10	10	0	0	9	0	0	0
27	2	day	10	10	4	0	6	0	0	0
27	2	day	10	10	0	0	10	0	0	0
27	2	day	10	10	0	0	10	0	0	0
27	2	day	10	0	0	0	10	0	0	0
27	2	day	10	7	2	0	6	0	2	0
27	2	day	10	10	0	0	10	0	0	0
27	2	day	10	9	1	0	9	0	0	0
27	2	day	10	0	0	0	10	0	0	0
27	2	day	10	10	0	0	10	0	0	0
27	2	day	10	10	0	0	10	0	0	0
27	2	day	10	10	0	0	10	0	0	0
27	2	day	10	10	0	0	10	0	0	0
27	2	day	10	10	0	0	10	0	0	0
27	2	day	10	10	0	0	10	0	0	0
27	2	day	10	10	0	0	10	0	0	0
27	2	day	10	10	0	0	10	0	0	0
27	2	day	10	6	8	0	0	4	2	1
27	2	day	10	10	5	0	3	1	2	0
27	2	dep	10	10	0	0	10	0	0	0
27	2	dep	10	9	5	0	8	5	0	0
27	2	dep	0	0	0	0	0	0	10	0
27	2	dep	0	0	1	0	0	0	9	0
27	2	dep	0	0	0	0	0	0	10	0
27	2	dep	0	0	1	0	9	0	0	0
27	2	dep	NA	NA	NA	NA	NA	NA	NA	NA
27	2	dep	NA	NA	NA	NA	NA	NA	NA	NA
27	2	dep	NA	NA	NA	NA	NA	NA	NA	NA
27	2	dep	NA	NA	NA	NA	NA	NA	NA	NA
27	2	dep	NA	NA	NA	NA	NA	NA	NA	NA
27	2	dep	NA	NA	NA	NA	NA	NA	NA	NA
27	2	dep	NA	NA	NA	NA	NA	NA	NA	NA
27	2	dep	NA	NA	NA	NA	NA	NA	NA	NA
27	2	dep	NA	NA	NA	NA	NA	NA	NA	NA
27	2	dep	NA	NA	NA	NA	NA	NA	NA	NA
27	2	dep	NA	NA	NA	NA	NA	NA	NA	NA
27	2	dep	NA	NA	NA	NA	NA	NA	NA	NA
27	2	dep	NA	NA	NA	NA	NA	NA	NA	NA
27	2	dep	NA	NA	NA	NA	NA	NA	NA	NA
27	2	dep	NA	NA	NA	NA	NA	NA	NA	NA
27	2	dep	NA	NA	NA	NA	NA	NA	NA	NA
27	2	dep	NA	NA	NA	NA	NA	NA	NA	NA
27	2	dep	NA	NA	NA	NA	NA	NA	NA	NA
27	2	dep	NA	NA	NA	NA	NA	NA	NA	NA
27	2	dep	NA	NA	NA	NA	NA	NA	NA	NA
27	2	dep	NA	NA	NA	NA	NA	NA	NA	NA
27	2	dep	NA	NA	NA	NA	NA	NA	NA	NA
27	2	dep	NA	NA	NA	NA	NA	NA	NA	NA
27	2	dep	NA	NA	NA	NA	NA	NA	NA	NA
27	2	dep	NA	NA	NA	NA	NA	NA	NA	NA
27	2	dep	NA	NA	NA	NA	NA	NA	NA	NA
27	2	dep	NA	NA	NA	NA	NA	NA	NA	NA
27	2	dep	NA	NA	NA	NA	NA	NA	NA	NA
27	2	dep	NA	NA	NA	NA	NA	NA	NA	NA
27	2	dep	NA	NA	NA	NA	NA	NA	NA	NA
27	2	dep	NA	NA	NA	NA	NA	NA	NA	NA
27	2	dep	NA	NA	NA	NA	NA	NA	NA	NA
27	2	dep	NA	NA	NA	NA	NA	NA	NA	NA
27	2	dep	NA	NA	NA	NA	NA	NA	NA	NA
27	3	arr	NA	NA	NA	NA	NA	NA	NA	NA
27	3	arr	10	10	1	0	9	0	0	0
27	3	arr	10	10	4	0	6	10	0	0
27	3	arr	10	10	0	0	10	0	0	0
27	3	arr	10	10	0	0	10	0	0	0
27	3	arr	10	10	0	0	10	0	0	0
27	3	day	10	10	0	0	10	0	0	0
27	3	day	10	10	0	0	10	0	0	0
27	3	day	10	10	0	0	10	0	0	0
27	3	day	10	10	0	0	10	0	0	0
27	3	day	10	10	0	0	10	0	0	0
27	3	day	10	10	0	0	10	0	0	0
27	3	day	10	10	0	0	10	0	0	0
27	3	day	10	10	2	0	8	3	0	0
27	3	day	10	3	0	0	1	0	9	0
27	3	day	10	10	3	0	7	1	0	0
27	3	day	10	10	0	0	10	0	0	0
27	3	day	10	10	0	0	10	0	0	0
27	3	day	10	10	0	0	10	0	0	0
27	3	day	10	10	1	0	9	0	0	0
27	3	day	10	10	1	0	9	0	0	0
27	3	day	10	10	0	0	10	0	0	0
27	3	day	10	10	0	0	10	0	0	0
27	3	day	10	10	0	0	10	0	0	0
27	3	day	10	10	1	0	9	0	0	0
27	3	day	10	8	4	0	5	4	1	0
27	3	day	10	10	0	0	10	0	0	0
27	3	day	10	10	0	0	10	0	0	0
27	3	day	10	10	0	0	10	0	0	0
27	3	day	8	0	1	0	0	0	9	0
27	3	day	10	10	1	0	9	0	0	0
27	3	day	10	6	5	0	4	1	1	0
27	3	day	10	0	5	0	0	0	5	2
27	3	day	10	10	1	0	9	0	0	0
27	3	day	10	3	5	0	1	1	4	0
27	3	day	10	10	1	0	9	0	0	0
27	3	day	10	10	0	0	10	0	0	0
27	3	day	10	10	2	0	8	0	0	0
27	3	day	10	10	0	0	10	0	0	0
27	3	day	10	10	0	0	10	0	0	0
27	3	day	10	10	0	0	10	0	0	0
27	3	day	9	0	1	0	0	0	9	0
27	3	day	10	9	1	0	9	0	0	0
27	3	day	10	10	0	0	10	0	0	0
27	3	day	10	10	0	0	10	0	0	0
27	3	day	10	10	1	0	9	0	0	0
27	3	day	10	9	5	0	4	2	1	0
27	3	dep	10	0	0	0	0	0	10	0
27	3	dep	10	10	2	0	8	0	0	0
27	3	dep	0	0	0	0	0	0	10	0
27	3	dep	1	0	1	0	0	0	9	0
27	3	dep	0	0	0	0	10	0	0	0
27	3	dep	0	0	1	0	9	0	0	0
27	3	dep	NA	NA	NA	NA	NA	NA	NA	NA
27	3	dep	NA	NA	NA	NA	NA	NA	NA	NA
27	3	dep	NA	NA	NA	NA	NA	NA	NA	NA
27	3	dep	NA	NA	NA	NA	NA	NA	NA	NA
27	3	dep	NA	NA	NA	NA	NA	NA	NA	NA
27	3	dep	NA	NA	NA	NA	NA	NA	NA	NA
27	3	dep	NA	NA	NA	NA	NA	NA	NA	NA
27	3	dep	NA	NA	NA	NA	NA	NA	NA	NA
27	3	dep	NA	NA	NA	NA	NA	NA	NA	NA
27	3	dep	NA	NA	NA	NA	NA	NA	NA	NA
27	3	dep	NA	NA	NA	NA	NA	NA	NA	NA
27	3	dep	NA	NA	NA	NA	NA	NA	NA	NA
27	3	dep	NA	NA	NA	NA	NA	NA	NA	NA
27	3	dep	NA	NA	NA	NA	NA	NA	NA	NA
27	3	dep	NA	NA	NA	NA	NA	NA	NA	NA
27	3	dep	NA	NA	NA	NA	NA	NA	NA	NA
27	3	dep	NA	NA	NA	NA	NA	NA	NA	NA
27	3	dep	NA	NA	NA	NA	NA	NA	NA	NA
27	3	dep	NA	NA	NA	NA	NA	NA	NA	NA
27	3	dep	NA	NA	NA	NA	NA	NA	NA	NA
27	3	dep	NA	NA	NA	NA	NA	NA	NA	NA
27	3	dep	NA	NA	NA	NA	NA	NA	NA	NA
27	3	dep	NA	NA	NA	NA	NA	NA	NA	NA
27	3	dep	NA	NA	NA	NA	NA	NA	NA	NA
27	3	dep	NA	NA	NA	NA	NA	NA	NA	NA
27	3	dep	NA	NA	NA	NA	NA	NA	NA	NA
27	3	dep	NA	NA	NA	NA	NA	NA	NA	NA
27	3	dep	NA	NA	NA	NA	NA	NA	NA	NA
27	3	dep	NA	NA	NA	NA	NA	NA	NA	NA
27	3	dep	NA	NA	NA	NA	NA	NA	NA	NA
27	3	dep	NA	NA	NA	NA	NA	NA	NA	NA
27	3	dep	NA	NA	NA	NA	NA	NA	NA	NA
27	3	dep	NA	NA	NA	NA	NA	NA	NA	NA
27	3	dep	NA	NA	NA	NA	NA	NA	NA	NA
27	4	arr	NA	NA	NA	NA	NA	NA	NA	NA
27	4	arr	10	9	4	0	6	0	0	1
27	4	arr	10	10	0	0	10	0	0	0
27	4	arr	10	6	6	0	2	1	2	2
27	4	arr	10	10	0	0	10	0	0	0
27	4	arr	10	10	0	0	10	0	0	0
27	4	day	10	10	0	0	10	0	0	0
27	4	day	10	10	0	0	10	0	0	0
27	4	day	10	10	0	0	10	0	0	0
27	4	day	10	10	0	0	10	0	0	0
27	4	day	10	10	0	0	10	0	0	0
27	4	day	10	10	0	0	10	0	0	0
27	4	day	10	10	0	0	10	0	0	0
27	4	day	10	6	2	0	2	0	6	0
27	4	day	10	10	0	0	10	0	0	0
27	4	day	10	10	0	0	10	0	0	0
27	4	day	10	10	0	0	10	0	0	0
27	4	day	10	10	0	0	10	0	0	0
27	4	day	10	10	0	0	10	0	0	0
27	4	day	10	10	0	0	10	0	0	0
27	4	day	10	10	0	0	10	0	0	0
27	4	day	10	10	0	0	10	0	0	0
27	4	day	10	10	0	0	10	0	0	0
27	4	day	10	10	0	0	10	0	0	0
27	4	day	10	8	1	0	6	1	3	0
27	4	day	10	10	0	0	10	0	0	0
27	4	day	10	10	0	0	10	0	0	0
27	4	day	10	10	0	0	10	0	0	0
27	4	day	10	10	0	0	10	0	0	0
27	4	day	10	10	2	0	8	0	0	0
27	4	day	10	10	0	0	10	0	0	0
27	4	day	10	4	3	0	5	0	2	0
27	4	day	10	4	1	0	4	0	5	0
27	4	day	10	10	3	0	7	1	0	0
27	4	day	10	10	1	0	9	0	0	0
27	4	day	10	1	1	0	8	0	1	0
27	4	day	10	10	1	0	9	0	0	0
27	4	day	10	10	1	0	9	0	0	0
27	4	day	10	10	0	0	10	0	0	0
27	4	day	10	10	0	0	10	0	0	0
27	4	day	10	10	0	0	10	0	0	0
27	4	day	10	9	4	0	6	0	0	0
27	4	day	10	10	0	0	10	0	0	0
27	4	day	10	10	0	0	10	0	0	0
27	4	day	10	10	0	0	10	0	0	0
27	4	day	10	10	0	0	10	0	0	0
27	4	day	10	10	0	0	10	0	0	0
27	4	dep	10	5	3	0	1	0	6	0
27	4	dep	10	10	1	0	9	0	0	0
27	4	dep	10	10	1	0	9	0	0	0
27	4	dep	10	7	3	0	7	0	0	0
27	4	dep	0	0	1	0	2	0	7	0
27	4	dep	0	0	0	0	0	0	10	0
27	4	dep	NA	NA	NA	NA	NA	NA	NA	NA
27	4	dep	NA	NA	NA	NA	NA	NA	NA	NA
27	4	dep	NA	NA	NA	NA	NA	NA	NA	NA
27	4	dep	NA	NA	NA	NA	NA	NA	NA	NA
27	4	dep	NA	NA	NA	NA	NA	NA	NA	NA
27	4	dep	NA	NA	NA	NA	NA	NA	NA	NA
27	4	dep	NA	NA	NA	NA	NA	NA	NA	NA
27	4	dep	NA	NA	NA	NA	NA	NA	NA	NA
27	4	dep	NA	NA	NA	NA	NA	NA	NA	NA
27	4	dep	NA	NA	NA	NA	NA	NA	NA	NA
27	4	dep	NA	NA	NA	NA	NA	NA	NA	NA
27	4	dep	NA	NA	NA	NA	NA	NA	NA	NA
27	4	dep	NA	NA	NA	NA	NA	NA	NA	NA
27	4	dep	NA	NA	NA	NA	NA	NA	NA	NA
27	4	dep	NA	NA	NA	NA	NA	NA	NA	NA
27	4	dep	NA	NA	NA	NA	NA	NA	NA	NA
27	4	dep	NA	NA	NA	NA	NA	NA	NA	NA
27	4	dep	NA	NA	NA	NA	NA	NA	NA	NA
27	4	dep	NA	NA	NA	NA	NA	NA	NA	NA
27	4	dep	NA	NA	NA	NA	NA	NA	NA	NA
27	4	dep	NA	NA	NA	NA	NA	NA	NA	NA
27	4	dep	NA	NA	NA	NA	NA	NA	NA	NA
27	4	dep	NA	NA	NA	NA	NA	NA	NA	NA
27	4	dep	NA	NA	NA	NA	NA	NA	NA	NA
27	4	dep	NA	NA	NA	NA	NA	NA	NA	NA
27	4	dep	NA	NA	NA	NA	NA	NA	NA	NA
27	4	dep	NA	NA	NA	NA	NA	NA	NA	NA
27	4	dep	NA	NA	NA	NA	NA	NA	NA	NA
27	4	dep	NA	NA	NA	NA	NA	NA	NA	NA
27	4	dep	NA	NA	NA	NA	NA	NA	NA	NA
27	4	dep	NA	NA	NA	NA	NA	NA	NA	NA
27	4	dep	NA	NA	NA	NA	NA	NA	NA	NA
27	4	dep	NA	NA	NA	NA	NA	NA	NA	NA
27	4	dep	NA	NA	NA	NA	NA	NA	NA	NA
27	5	arr	NA	NA	NA	NA	NA	NA	NA	NA
27	5	arr	10	10	0	0	10	1	0	0
27	5	arr	10	8	3	0	7	1	0	0
27	5	arr	10	10	0	0	10	0	0	0
27	5	arr	10	10	0	0	10	0	0	0
27	5	arr	10	10	0	0	10	0	0	0
27	5	day	10	10	0	0	10	0	0	0
27	5	day	10	8	3	0	7	1	0	0
27	5	day	10	10	0	0	10	0	0	0
27	5	day	10	10	0	0	10	0	0	0
27	5	day	10	10	0	0	10	0	0	0
27	5	day	10	10	0	0	10	0	0	0
27	5	day	10	10	0	0	10	0	0	0
27	5	day	10	10	2	0	8	0	0	0
27	5	day	10	10	2	0	8	0	0	0
27	5	day	10	10	1	0	9	1	0	0
27	5	day	10	10	0	0	10	0	0	0
27	5	day	10	10	0	0	10	0	0	0
27	5	day	10	10	1	0	9	0	0	0
27	5	day	10	9	0	0	9	0	1	0
27	5	day	10	10	0	0	10	0	0	0
27	5	day	10	10	1	0	9	0	0	0
27	5	day	10	7	1	0	7	0	2	0
27	5	day	10	10	2	0	8	2	0	0
27	5	day	10	4	4	0	0	0	6	0
27	5	day	10	10	0	0	10	0	0	0
27	5	day	10	10	0	0	10	0	0	0
27	5	day	10	10	0	0	10	0	0	0
27	5	day	10	10	0	0	10	0	0	0
27	5	day	10	10	1	0	9	0	0	0
27	5	day	10	10	2	0	8	0	0	0
27	5	day	10	10	5	0	5	0	0	0
27	5	day	10	10	0	0	10	0	0	0
27	5	day	10	9	2	0	8	0	0	0
27	5	day	10	10	0	0	10	0	0	0
27	5	day	10	10	0	0	9	0	1	0
27	5	day	10	10	0	0	10	0	0	0
27	5	day	10	10	1	0	9	0	0	0
27	5	day	10	10	1	0	9	0	0	0
27	5	day	10	10	0	0	10	0	0	0
27	5	day	10	10	0	0	10	0	0	0
27	5	day	10	10	1	0	9	0	0	0
27	5	day	10	10	0	0	10	0	0	0
27	5	day	10	10	0	0	10	0	0	0
27	5	day	10	10	0	0	10	0	0	0
27	5	day	10	10	0	0	10	0	0	0
27	5	day	10	0	1	0	0	0	9	0
27	5	dep	10	10	0	0	10	0	0	0
27	5	dep	10	10	4	0	6	0	0	0
27	5	dep	10	10	1	0	9	1	0	0
27	5	dep	10	10	1	0	7	1	1	0
27	5	dep	NA	NA	NA	NA	NA	NA	NA	NA
27	5	dep	NA	NA	NA	NA	NA	NA	NA	NA
27	5	dep	NA	NA	NA	NA	NA	NA	NA	NA
27	5	dep	NA	NA	NA	NA	NA	NA	NA	NA
27	5	dep	NA	NA	NA	NA	NA	NA	NA	NA
27	5	dep	NA	NA	NA	NA	NA	NA	NA	NA
27	5	dep	NA	NA	NA	NA	NA	NA	NA	NA
27	5	dep	NA	NA	NA	NA	NA	NA	NA	NA
27	5	dep	NA	NA	NA	NA	NA	NA	NA	NA
27	5	dep	NA	NA	NA	NA	NA	NA	NA	NA
27	5	dep	NA	NA	NA	NA	NA	NA	NA	NA
27	5	dep	NA	NA	NA	NA	NA	NA	NA	NA
27	5	dep	NA	NA	NA	NA	NA	NA	NA	NA
27	5	dep	NA	NA	NA	NA	NA	NA	NA	NA
27	5	dep	NA	NA	NA	NA	NA	NA	NA	NA
27	5	dep	NA	NA	NA	NA	NA	NA	NA	NA
27	5	dep	NA	NA	NA	NA	NA	NA	NA	NA
27	5	dep	NA	NA	NA	NA	NA	NA	NA	NA
27	5	dep	NA	NA	NA	NA	NA	NA	NA	NA
27	5	dep	NA	NA	NA	NA	NA	NA	NA	NA
27	5	dep	NA	NA	NA	NA	NA	NA	NA	NA
27	5	dep	NA	NA	NA	NA	NA	NA	NA	NA
27	5	dep	NA	NA	NA	NA	NA	NA	NA	NA
27	5	dep	NA	NA	NA	NA	NA	NA	NA	NA
27	5	dep	NA	NA	NA	NA	NA	NA	NA	NA
27	5	dep	NA	NA	NA	NA	NA	NA	NA	NA
27	5	dep	NA	NA	NA	NA	NA	NA	NA	NA
27	5	dep	NA	NA	NA	NA	NA	NA	NA	NA
27	5	dep	NA	NA	NA	NA	NA	NA	NA	NA
27	5	dep	NA	NA	NA	NA	NA	NA	NA	NA
27	5	dep	NA	NA	NA	NA	NA	NA	NA	NA
27	5	dep	NA	NA	NA	NA	NA	NA	NA	NA
27	5	dep	NA	NA	NA	NA	NA	NA	NA	NA
27	5	dep	NA	NA	NA	NA	NA	NA	NA	NA
27	5	dep	NA	NA	NA	NA	NA	NA	NA	NA
27	5	dep	NA	NA	NA	NA	NA	NA	NA	NA
27	6	arr	NA	NA	NA	NA	NA	NA	NA	NA
27	6	arr	10	10	1	0	9	2	0	0
27	6	arr	10	10	0	0	10	0	0	0
27	6	arr	10	10	0	0	10	0	0	0
27	6	arr	10	10	0	0	10	0	0	0
27	6	arr	10	10	0	0	10	0	0	0
27	6	day	10	10	0	0	10	0	0	0
27	6	day	10	9	2	0	8	0	0	0
27	6	day	10	4	1	0	4	0	5	0
27	6	day	10	10	0	0	10	0	0	0
27	6	day	10	10	0	0	10	0	0	0
27	6	day	10	10	0	0	10	0	0	0
27	6	day	10	10	0	0	10	0	0	0
27	6	day	10	10	2	0	8	0	0	0
27	6	day	10	10	2	0	8	0	0	0
27	6	day	10	0	2	0	0	0	8	0
27	6	day	10	10	0	0	10	0	0	0
27	6	day	10	10	0	0	10	0	0	0
27	6	day	10	10	2	0	6	1	2	0
27	6	day	10	10	0	0	10	0	0	0
27	6	day	10	10	0	0	10	0	0	0
27	6	day	10	10	0	0	10	0	0	0
27	6	day	10	10	0	0	9	0	1	0
27	6	day	10	7	5	0	2	1	3	0
27	6	day	10	9	3	0	7	0	0	0
27	6	day	10	10	0	0	10	0	0	0
27	6	day	10	10	1	0	9	0	0	0
27	6	day	10	10	0	0	9	0	1	0
27	6	day	10	10	0	0	10	0	0	0
27	6	day	10	9	2	0	8	0	0	0
27	6	day	10	10	2	0	8	0	0	0
27	6	day	10	5	2	0	3	0	5	0
27	6	day	10	10	1	0	9	0	0	0
27	6	day	10	7	7	0	3	0	0	0
27	6	day	10	0	6	0	2	0	2	0
27	6	day	10	7	5	0	4	0	1	0
27	6	day	10	0	7	0	2	0	1	3
27	6	day	10	9	2	0	8	0	0	0
27	6	day	10	10	0	0	10	0	0	0
27	6	day	10	10	0	0	10	0	0	0
27	6	day	10	10	0	0	10	0	0	0
27	6	day	10	10	1	0	9	0	0	0
27	6	day	10	0	1	0	0	0	9	0
27	6	day	10	10	0	0	10	0	0	0
27	6	day	10	10	0	0	10	0	0	0
27	6	day	10	10	2	0	6	0	2	0
27	6	day	10	10	6	0	4	0	0	0
27	6	dep	0	0	0	0	0	0	10	0
27	6	dep	0	0	10	0	0	0	0	5
27	6	dep	0	0	6	0	4	0	0	4
27	6	dep	0	0	5	0	5	0	0	2
27	6	dep	0	0	0	0	0	0	10	0
27	6	dep	0	0	2	0	4	0	4	0
27	6	dep	0	0	3	6	0	0	1	2
27	6	dep	0	0	0	0	10	0	0	0
27	6	dep	0	0	1	0	9	0	0	0
27	6	dep	0	0	0	0	10	0	0	0
27	6	dep	0	0	8	0	1	0	1	6
27	6	dep	0	0	2	0	8	0	0	0
27	6	dep	0	0	5	0	5	0	0	0
27	6	dep	0	0	3	0	7	0	0	3
27	6	dep	0	0	1	0	9	0	0	0
27	6	dep	0	0	0	0	10	0	0	0
27	6	dep	0	0	2	0	8	0	0	0
27	6	dep	0	0	0	0	10	0	0	0
27	6	dep	10	10	0	0	10	0	0	0
27	6	dep	10	10	0	0	10	0	0	0
27	6	dep	10	10	3	0	7	0	0	0
27	6	dep	10	10	0	0	10	0	0	0
27	6	dep	10	10	1	0	9	0	0	0
27	6	dep	10	10	3	0	7	2	0	0
27	6	dep	10	10	1	0	9	0	0	0
27	6	dep	0	0	0	0	0	0	10	0
27	6	dep	0	0	5	0	5	0	0	5
27	6	dep	0	0	6	1	3	0	0	6
27	6	dep	0	0	10	0	2	0	0	1
27	6	dep	0	0	3	0	1	0	6	0
27	6	dep	0	0	0	0	10	0	0	0
27	6	dep	0	0	3	4	3	0	0	2
27	6	dep	0	0	4	0	6	0	0	0
27	6	dep	0	0	0	0	10	0	0	0
27	6	dep	0	0	2	0	8	0	0	1
27	6	dep	0	0	0	0	10	0	0	0
27	6	dep	0	0	0	0	10	0	0	0
27	6	dep	0	0	1	0	0	0	9	0
27	6	dep	0	0	3	0	1	0	6	0
27	6	dep	0	0	1	0	0	0	9	0
27	7	arr	NA	NA	NA	NA	NA	NA	NA	NA
27	7	arr	10	10	0	0	10	0	0	0
27	7	arr	10	9	0	0	9	0	0	0
27	7	arr	10	10	0	0	10	0	0	0
27	7	arr	10	10	4	0	6	1	0	0
27	7	arr	10	10	0	0	10	0	0	0
27	7	day	10	10	0	0	10	0	0	0
27	7	day	10	10	0	0	10	0	0	0
27	7	day	10	10	0	0	10	0	0	0
27	7	day	10	10	0	0	10	0	0	0
27	7	day	10	10	0	0	10	0	0	0
27	7	day	10	10	0	0	10	0	0	0
27	7	day	10	10	0	0	10	0	0	0
27	7	day	10	10	1	0	9	0	0	0
27	7	day	10	10	3	0	7	10	0	0
27	7	day	10	10	0	0	10	0	0	0
27	7	day	10	10	0	0	10	0	0	0
27	7	day	10	10	0	0	10	0	0	0
27	7	day	10	8	4	0	6	0	0	0
27	7	day	10	10	1	0	9	0	0	0
27	7	day	10	10	1	0	9	0	0	0
27	7	day	10	10	0	0	10	0	0	0
27	7	day	10	10	0	0	10	0	0	0
27	7	day	10	10	0	0	10	0	0	0
27	7	day	10	10	1	0	9	0	0	0
27	7	day	10	10	1	0	9	0	0	0
27	7	day	10	10	0	0	10	0	0	0
27	7	day	10	10	0	0	10	0	0	0
27	7	day	10	10	0	0	10	0	0	0
27	7	day	10	7	2	0	5	0	3	0
27	7	day	10	8	3	0	6	0	1	0
27	7	day	10	9	7	0	3	2	0	0
27	7	day	10	6	6	0	4	3	0	1
27	7	day	10	7	3	0	5	0	2	0
27	7	day	10	10	1	0	9	0	0	0
27	7	day	10	8	1	0	7	0	2	0
27	7	day	10	10	0	0	10	0	0	0
27	7	day	10	0	0	0	0	0	10	0
27	7	day	10	10	0	0	10	0	0	0
27	7	day	10	10	2	0	8	0	0	0
27	7	day	10	10	0	0	10	0	0	0
27	7	day	10	10	0	0	10	0	0	0
27	7	day	10	10	0	0	10	0	0	0
27	7	day	10	10	0	0	10	0	0	0
27	7	day	10	10	0	0	10	0	0	0
27	7	day	10	9	1	0	9	0	0	0
27	7	day	10	10	8	0	2	6	0	0
27	7	dep	10	9	2	0	7	0	1	0
27	7	dep	10	9	2	0	8	0	0	0
27	7	dep	10	10	0	0	10	0	0	0
27	7	dep	0	0	6	1	0	0	3	4
27	7	dep	NA	NA	NA	NA	NA	NA	NA	NA
27	7	dep	NA	NA	NA	NA	NA	NA	NA	NA
27	7	dep	NA	NA	NA	NA	NA	NA	NA	NA
27	7	dep	NA	NA	NA	NA	NA	NA	NA	NA
27	7	dep	NA	NA	NA	NA	NA	NA	NA	NA
27	7	dep	NA	NA	NA	NA	NA	NA	NA	NA
27	7	dep	NA	NA	NA	NA	NA	NA	NA	NA
27	7	dep	NA	NA	NA	NA	NA	NA	NA	NA
27	7	dep	NA	NA	NA	NA	NA	NA	NA	NA
27	7	dep	NA	NA	NA	NA	NA	NA	NA	NA
27	7	dep	NA	NA	NA	NA	NA	NA	NA	NA
27	7	dep	NA	NA	NA	NA	NA	NA	NA	NA
27	7	dep	NA	NA	NA	NA	NA	NA	NA	NA
27	7	dep	NA	NA	NA	NA	NA	NA	NA	NA
27	7	dep	NA	NA	NA	NA	NA	NA	NA	NA
27	7	dep	NA	NA	NA	NA	NA	NA	NA	NA
27	7	dep	NA	NA	NA	NA	NA	NA	NA	NA
27	7	dep	NA	NA	NA	NA	NA	NA	NA	NA
27	7	dep	NA	NA	NA	NA	NA	NA	NA	NA
27	7	dep	NA	NA	NA	NA	NA	NA	NA	NA
27	7	dep	NA	NA	NA	NA	NA	NA	NA	NA
27	7	dep	NA	NA	NA	NA	NA	NA	NA	NA
27	7	dep	NA	NA	NA	NA	NA	NA	NA	NA
27	7	dep	NA	NA	NA	NA	NA	NA	NA	NA
27	7	dep	NA	NA	NA	NA	NA	NA	NA	NA
27	7	dep	NA	NA	NA	NA	NA	NA	NA	NA
27	7	dep	NA	NA	NA	NA	NA	NA	NA	NA
27	7	dep	NA	NA	NA	NA	NA	NA	NA	NA
27	7	dep	NA	NA	NA	NA	NA	NA	NA	NA
27	7	dep	NA	NA	NA	NA	NA	NA	NA	NA
27	7	dep	NA	NA	NA	NA	NA	NA	NA	NA
27	7	dep	NA	NA	NA	NA	NA	NA	NA	NA
27	7	dep	NA	NA	NA	NA	NA	NA	NA	NA
27	7	dep	NA	NA	NA	NA	NA	NA	NA	NA
27	7	dep	NA	NA	NA	NA	NA	NA	NA	NA
27	7	dep	NA	NA	NA	NA	NA	NA	NA	NA
27	8	arr	NA	NA	NA	NA	NA	NA	NA	NA
27	8	arr	10	10	1	0	9	0	0	0
27	8	arr	10	10	0	0	10	0	0	0
27	8	arr	10	10	0	0	10	0	0	0
27	8	arr	10	10	0	0	10	0	0	0
27	8	arr	10	10	0	0	10	0	0	0
27	8	day	10	10	0	0	10	0	0	0
27	8	day	10	10	0	0	10	0	0	0
27	8	day	10	10	0	0	10	0	0	0
27	8	day	10	10	0	0	10	0	0	0
27	8	day	10	10	0	0	10	0	0	0
27	8	day	10	10	0	0	10	0	0	0
27	8	day	10	10	0	0	10	0	0	0
27	8	day	10	10	2	0	8	0	0	0
27	8	day	10	10	0	0	10	0	0	0
27	8	day	10	10	0	0	10	0	0	0
27	8	day	10	10	0	0	10	0	0	0
27	8	day	10	10	0	0	10	0	0	0
27	8	day	10	7	3	0	5	1	2	0
27	8	day	10	6	3	0	4	0	3	0
27	8	day	10	8	1	0	9	0	0	0
27	8	day	10	10	0	0	10	0	0	0
27	8	day	10	10	0	0	10	0	0	0
27	8	day	10	10	1	0	5	0	3	0
27	8	day	10	10	1	0	9	0	0	0
27	8	day	10	10	0	0	10	0	0	0
27	8	day	10	10	0	0	10	0	0	0
27	8	day	10	10	0	0	10	0	0	0
27	8	day	10	10	0	0	10	0	0	0
27	8	day	10	10	3	0	7	0	0	0
27	8	day	10	8	1	0	8	0	1	0
27	8	day	10	9	2	0	8	0	0	0
27	8	day	10	5	3	0	7	0	0	0
27	8	day	10	7	3	0	6	0	1	1
27	8	day	2	0	6	0	3	0	1	1
27	8	day	1	1	5	0	3	0	2	0
27	8	day	10	10	1	0	9	0	0	0
27	8	day	10	7	5	0	5	0	0	1
27	8	day	10	10	0	0	9	0	1	0
27	8	day	10	10	0	0	10	0	0	0
27	8	day	10	9	1	0	9	0	0	0
27	8	day	10	10	1	0	9	0	0	0
27	8	day	10	10	0	0	10	0	0	0
27	8	day	10	10	0	0	10	0	0	0
27	8	day	10	10	0	0	10	0	0	0
27	8	day	10	10	0	0	10	0	0	0
27	8	day	10	10	4	0	6	0	0	0
27	8	dep	10	10	1	0	9	0	0	0
27	8	dep	10	10	9	0	5	4	0	0
27	8	dep	0	0	5	0	5	0	0	1
27	8	dep	0	0	3	0	7	0	0	0
27	8	dep	0	0	0	0	10	0	0	0
27	8	dep	0	0	1	0	9	0	0	0
27	8	dep	0	0	0	0	10	0	0	0
27	8	dep	0	0	0	0	10	0	0	0
27	8	dep	0	0	2	0	8	0	0	0
27	8	dep	0	0	0	0	10	0	0	0
27	8	dep	0	0	5	5	0	0	0	4
27	8	dep	0	0	6	2	2	0	0	1
27	8	dep	0	0	3	0	7	0	0	0
27	8	dep	0	0	0	0	10	0	0	0
27	8	dep	0	0	0	0	10	0	0	0
27	8	dep	0	0	0	0	10	0	0	0
27	8	dep	0	0	0	0	10	0	0	0
27	8	dep	0	0	0	0	10	0	0	0
27	8	dep	0	0	1	0	9	0	0	0
27	8	dep	0	0	0	0	10	0	0	0
27	8	dep	1	1	0	0	0	0	10	0
27	8	dep	0	0	0	0	9	0	1	0
27	8	dep	0	0	0	0	7	0	3	0
27	8	dep	0	0	1	0	9	0	0	0
27	8	dep	0	0	0	0	10	0	0	0
27	8	dep	0	0	0	0	10	0	0	0
27	8	dep	0	0	0	0	10	0	0	0
27	8	dep	0	0	2	5	0	0	3	0
27	8	dep	NA	NA	NA	NA	NA	NA	NA	NA
27	8	dep	NA	NA	NA	NA	NA	NA	NA	NA
27	8	dep	NA	NA	NA	NA	NA	NA	NA	NA
27	8	dep	NA	NA	NA	NA	NA	NA	NA	NA
27	8	dep	NA	NA	NA	NA	NA	NA	NA	NA
27	8	dep	NA	NA	NA	NA	NA	NA	NA	NA
27	8	dep	NA	NA	NA	NA	NA	NA	NA	NA
27	8	dep	NA	NA	NA	NA	NA	NA	NA	NA
27	8	dep	NA	NA	NA	NA	NA	NA	NA	NA
27	8	dep	NA	NA	NA	NA	NA	NA	NA	NA
27	8	dep	NA	NA	NA	NA	NA	NA	NA	NA
27	8	dep	NA	NA	NA	NA	NA	NA	NA	NA
27	9	arr	NA	NA	NA	NA	NA	NA	NA	NA
27	9	arr	10	10	0	0	10	0	0	0
27	9	arr	10	10	6	0	2	4	2	0
27	9	arr	10	10	1	0	9	0	0	0
27	9	arr	10	10	0	0	10	0	0	0
27	9	arr	10	10	0	0	10	0	0	0
27	9	day	10	10	0	0	10	0	0	0
27	9	day	10	10	5	0	5	6	0	0
27	9	day	10	10	0	0	10	0	0	0
27	9	day	10	10	0	0	10	0	0	0
27	9	day	10	10	0	0	10	0	0	0
27	9	day	10	10	0	0	10	0	0	0
27	9	day	10	10	0	0	10	0	0	0
27	9	day	10	10	2	0	8	0	0	0
27	9	day	10	9	4	0	5	7	1	0
27	9	day	10	10	1	0	9	0	0	0
27	9	day	10	10	0	0	10	0	0	0
27	9	day	10	10	0	0	10	0	0	0
27	9	day	10	10	0	0	10	0	0	0
27	9	day	10	10	0	0	10	0	0	0
27	9	day	10	10	0	0	10	0	0	0
27	9	day	10	10	0	0	10	0	0	0
27	9	day	10	10	1	0	9	0	0	0
27	9	day	10	10	0	0	10	0	0	0
27	9	day	10	10	2	0	8	1	0	0
27	9	day	10	10	0	0	10	0	0	0
27	9	day	10	10	0	0	10	0	0	0
27	9	day	10	10	0	0	10	0	0	0
27	9	day	10	10	0	0	10	0	0	0
27	9	day	10	10	0	0	10	0	0	0
27	9	day	10	10	0	0	10	0	0	0
27	9	day	10	10	2	0	8	2	0	0
27	9	day	10	9	1	0	9	0	0	0
27	9	day	10	10	0	0	10	0	0	0
27	9	day	10	10	1	0	9	1	0	0
27	9	day	10	10	1	0	9	1	0	0
27	9	day	10	10	0	0	10	0	0	0
27	9	day	10	10	2	0	8	1	0	0
27	9	day	10	10	0	0	10	0	0	0
27	9	day	10	10	0	0	10	0	0	0
27	9	day	10	10	0	0	10	0	0	0
27	9	day	10	10	1	0	9	2	0	0
27	9	day	10	10	0	0	10	0	0	0
27	9	day	10	10	0	0	10	0	0	0
27	9	day	10	10	0	0	10	0	0	0
27	9	day	10	10	0	0	10	0	0	0
27	9	day	10	10	4	0	6	3	0	0
27	9	dep	10	10	4	0	2	2	4	0
27	9	dep	10	10	4	0	6	2	0	0
27	9	dep	10	10	3	0	7	0	0	0
27	9	dep	10	10	2	0	7	2	0	0
27	9	dep	NA	NA	NA	NA	NA	NA	NA	NA
27	9	dep	NA	NA	NA	NA	NA	NA	NA	NA
27	9	dep	NA	NA	NA	NA	NA	NA	NA	NA
27	9	dep	NA	NA	NA	NA	NA	NA	NA	NA
27	9	dep	NA	NA	NA	NA	NA	NA	NA	NA
27	9	dep	NA	NA	NA	NA	NA	NA	NA	NA
27	9	dep	NA	NA	NA	NA	NA	NA	NA	NA
27	9	dep	NA	NA	NA	NA	NA	NA	NA	NA
27	9	dep	NA	NA	NA	NA	NA	NA	NA	NA
27	9	dep	NA	NA	NA	NA	NA	NA	NA	NA
27	9	dep	NA	NA	NA	NA	NA	NA	NA	NA
27	9	dep	NA	NA	NA	NA	NA	NA	NA	NA
27	9	dep	NA	NA	NA	NA	NA	NA	NA	NA
27	9	dep	NA	NA	NA	NA	NA	NA	NA	NA
27	9	dep	NA	NA	NA	NA	NA	NA	NA	NA
27	9	dep	NA	NA	NA	NA	NA	NA	NA	NA
27	9	dep	NA	NA	NA	NA	NA	NA	NA	NA
27	9	dep	NA	NA	NA	NA	NA	NA	NA	NA
27	9	dep	NA	NA	NA	NA	NA	NA	NA	NA
27	9	dep	NA	NA	NA	NA	NA	NA	NA	NA
27	9	dep	NA	NA	NA	NA	NA	NA	NA	NA
27	9	dep	NA	NA	NA	NA	NA	NA	NA	NA
27	9	dep	NA	NA	NA	NA	NA	NA	NA	NA
27	9	dep	NA	NA	NA	NA	NA	NA	NA	NA
27	9	dep	NA	NA	NA	NA	NA	NA	NA	NA
27	9	dep	NA	NA	NA	NA	NA	NA	NA	NA
27	9	dep	NA	NA	NA	NA	NA	NA	NA	NA
27	9	dep	NA	NA	NA	NA	NA	NA	NA	NA
27	9	dep	NA	NA	NA	NA	NA	NA	NA	NA
27	9	dep	NA	NA	NA	NA	NA	NA	NA	NA
27	9	dep	NA	NA	NA	NA	NA	NA	NA	NA
27	9	dep	NA	NA	NA	NA	NA	NA	NA	NA
27	9	dep	NA	NA	NA	NA	NA	NA	NA	NA
27	9	dep	NA	NA	NA	NA	NA	NA	NA	NA
27	9	dep	NA	NA	NA	NA	NA	NA	NA	NA
27	9	dep	NA	NA	NA	NA	NA	NA	NA	NA
27	10	arr	NA	NA	NA	NA	NA	NA	NA	NA
27	10	arr	10	10	0	0	10	0	0	0
27	10	arr	10	10	0	0	10	0	0	0
27	10	arr	10	10	1	0	9	0	0	0
27	10	arr	10	10	0	0	10	0	0	0
27	10	arr	10	10	0	0	10	0	0	0
27	10	day	10	10	0	0	10	0	0	0
27	10	day	10	10	1	0	9	0	0	0
27	10	day	10	10	0	0	10	0	0	0
27	10	day	10	10	0	0	10	0	0	0
27	10	day	10	10	0	0	10	0	0	0
27	10	day	10	10	0	0	10	0	0	0
27	10	day	10	10	0	0	10	0	0	0
27	10	day	10	10	2	0	8	0	0	0
27	10	day	10	5	3	0	4	0	3	0
27	10	day	10	10	0	0	10	0	0	0
27	10	day	10	10	0	0	10	0	0	0
27	10	day	10	10	2	0	8	0	0	0
27	10	day	10	10	1	0	9	0	0	0
27	10	day	10	10	0	0	10	0	0	0
27	10	day	10	10	0	0	10	0	0	0
27	10	day	10	10	0	0	10	0	0	0
27	10	day	10	10	0	0	10	0	0	0
27	10	day	10	6	5	0	5	0	0	0
27	10	day	10	10	0	0	10	0	0	0
27	10	day	10	0	0	0	0	0	10	0
27	10	day	10	8	4	0	6	0	0	0
27	10	day	10	10	0	0	10	0	0	0
27	10	day	10	10	0	0	10	0	0	0
27	10	day	10	10	7	0	3	0	0	0
27	10	day	10	10	0	0	10	0	0	0
27	10	day	10	10	4	0	6	0	0	0
27	10	day	10	7	5	0	5	0	0	0
27	10	day	0	0	4	0	3	0	3	1
27	10	day	2	1	3	0	5	0	2	0
27	10	day	0	0	0	0	10	0	0	0
27	10	day	0	0	0	0	10	0	0	0
27	10	day	0	0	0	0	10	0	0	0
27	10	day	0	0	8	0	2	0	0	3
27	10	day	10	10	4	0	6	1	0	0
27	10	day	10	10	0	0	10	0	0	0
27	10	day	10	10	0	0	10	0	0	0
27	10	day	10	10	0	0	10	0	0	0
27	10	day	10	10	0	0	10	0	0	0
27	10	day	10	10	0	0	10	0	0	0
27	10	day	10	10	0	0	10	0	0	0
27	10	day	10	10	5	0	5	0	0	0
27	10	dep	10	10	0	0	9	0	1	0
27	10	dep	10	10	0	0	10	0	0	0
27	10	dep	10	10	8	0	0	8	0	0
27	10	dep	10	10	2	0	8	0	0	0
27	10	dep	NA	NA	NA	NA	NA	NA	NA	NA
27	10	dep	NA	NA	NA	NA	NA	NA	NA	NA
27	10	dep	NA	NA	NA	NA	NA	NA	NA	NA
27	10	dep	NA	NA	NA	NA	NA	NA	NA	NA
27	10	dep	NA	NA	NA	NA	NA	NA	NA	NA
27	10	dep	NA	NA	NA	NA	NA	NA	NA	NA
27	10	dep	NA	NA	NA	NA	NA	NA	NA	NA
27	10	dep	NA	NA	NA	NA	NA	NA	NA	NA
27	10	dep	NA	NA	NA	NA	NA	NA	NA	NA
27	10	dep	NA	NA	NA	NA	NA	NA	NA	NA
27	10	dep	NA	NA	NA	NA	NA	NA	NA	NA
27	10	dep	NA	NA	NA	NA	NA	NA	NA	NA
27	10	dep	NA	NA	NA	NA	NA	NA	NA	NA
27	10	dep	NA	NA	NA	NA	NA	NA	NA	NA
27	10	dep	NA	NA	NA	NA	NA	NA	NA	NA
27	10	dep	NA	NA	NA	NA	NA	NA	NA	NA
27	10	dep	NA	NA	NA	NA	NA	NA	NA	NA
27	10	dep	NA	NA	NA	NA	NA	NA	NA	NA
27	10	dep	NA	NA	NA	NA	NA	NA	NA	NA
27	10	dep	NA	NA	NA	NA	NA	NA	NA	NA
27	10	dep	NA	NA	NA	NA	NA	NA	NA	NA
27	10	dep	NA	NA	NA	NA	NA	NA	NA	NA
27	10	dep	NA	NA	NA	NA	NA	NA	NA	NA
27	10	dep	NA	NA	NA	NA	NA	NA	NA	NA
27	10	dep	NA	NA	NA	NA	NA	NA	NA	NA
27	10	dep	NA	NA	NA	NA	NA	NA	NA	NA
27	10	dep	NA	NA	NA	NA	NA	NA	NA	NA
27	10	dep	NA	NA	NA	NA	NA	NA	NA	NA
27	10	dep	NA	NA	NA	NA	NA	NA	NA	NA
27	10	dep	NA	NA	NA	NA	NA	NA	NA	NA
27	10	dep	NA	NA	NA	NA	NA	NA	NA	NA
27	10	dep	NA	NA	NA	NA	NA	NA	NA	NA
27	10	dep	NA	NA	NA	NA	NA	NA	NA	NA
27	10	dep	NA	NA	NA	NA	NA	NA	NA	NA
27	10	dep	NA	NA	NA	NA	NA	NA	NA	NA
27	10	dep	NA	NA	NA	NA	NA	NA	NA	NA
27	11	arr	NA	NA	NA	NA	NA	NA	NA	NA
27	11	arr	10	10	2	0	8	0	0	0
27	11	arr	10	10	1	0	9	0	0	0
27	11	arr	10	10	1	0	9	0	0	0
27	11	arr	10	10	0	0	10	0	0	0
27	11	arr	10	10	0	0	10	0	0	0
27	11	day	10	10	0	0	10	0	0	0
27	11	day	10	10	1	0	9	0	0	0
27	11	day	10	10	0	0	10	0	0	0
27	11	day	10	10	0	0	10	0	0	0
27	11	day	10	10	0	0	10	0	0	0
27	11	day	10	10	0	0	10	0	0	0
27	11	day	10	10	0	0	10	0	0	0
27	11	day	10	4	1	0	3	0	6	0
27	11	day	10	9	5	0	5	1	0	0
27	11	day	10	10	0	0	10	0	0	0
27	11	day	10	9	2	0	7	0	1	0
27	11	day	10	10	0	0	10	0	0	0
27	11	day	10	10	1	0	9	0	0	0
27	11	day	10	6	1	0	7	0	2	0
27	11	day	3	3	0	0	10	0	0	0
27	11	day	1	1	0	0	8	0	2	0
27	11	day	0	0	1	0	2	0	7	0
27	11	day	0	0	2	0	0	0	8	1
27	11	day	0	0	1	0	9	0	0	0
27	11	day	10	10	0	0	10	0	0	0
27	11	day	10	10	0	0	9	0	1	0
27	11	day	10	10	0	0	10	0	0	0
27	11	day	10	10	0	0	10	0	0	0
27	11	day	10	10	1	0	9	0	0	0
27	11	day	10	10	1	0	9	0	0	0
27	11	day	10	10	0	0	10	0	0	0
27	11	day	0	0	0	0	10	0	0	0
27	11	day	0	0	3	0	7	0	0	0
27	11	day	0	0	1	0	9	0	0	0
27	11	day	0	0	0	0	10	0	0	0
27	11	day	0	0	0	0	10	0	0	0
27	11	day	0	0	1	0	9	0	0	0
27	11	day	0	0	0	0	9	0	1	0
27	11	day	0	0	0	0	0	0	10	0
27	11	day	0	0	1	0	9	0	0	0
27	11	day	10	10	0	0	10	0	0	0
27	11	day	10	10	0	0	10	0	0	0
27	11	day	10	10	0	0	10	0	0	0
27	11	day	10	10	0	0	10	0	0	0
27	11	day	10	10	1	0	9	0	0	0
27	11	day	10	10	3	0	7	1	0	0
27	11	dep	10	6	2	0	4	0	0	0
27	11	dep	7	6	7	0	2	1	1	0
27	11	dep	0	0	0	0	10	0	0	0
27	11	dep	0	0	1	0	0	0	9	1
27	11	dep	0	0	1	0	9	0	0	0
27	11	dep	0	0	1	1	0	0	8	0
27	11	dep	NA	NA	NA	NA	NA	NA	NA	NA
27	11	dep	NA	NA	NA	NA	NA	NA	NA	NA
27	11	dep	NA	NA	NA	NA	NA	NA	NA	NA
27	11	dep	NA	NA	NA	NA	NA	NA	NA	NA
27	11	dep	NA	NA	NA	NA	NA	NA	NA	NA
27	11	dep	NA	NA	NA	NA	NA	NA	NA	NA
27	11	dep	NA	NA	NA	NA	NA	NA	NA	NA
27	11	dep	NA	NA	NA	NA	NA	NA	NA	NA
27	11	dep	NA	NA	NA	NA	NA	NA	NA	NA
27	11	dep	NA	NA	NA	NA	NA	NA	NA	NA
27	11	dep	NA	NA	NA	NA	NA	NA	NA	NA
27	11	dep	NA	NA	NA	NA	NA	NA	NA	NA
27	11	dep	NA	NA	NA	NA	NA	NA	NA	NA
27	11	dep	NA	NA	NA	NA	NA	NA	NA	NA
27	11	dep	NA	NA	NA	NA	NA	NA	NA	NA
27	11	dep	NA	NA	NA	NA	NA	NA	NA	NA
27	11	dep	NA	NA	NA	NA	NA	NA	NA	NA
27	11	dep	NA	NA	NA	NA	NA	NA	NA	NA
27	11	dep	NA	NA	NA	NA	NA	NA	NA	NA
27	11	dep	NA	NA	NA	NA	NA	NA	NA	NA
27	11	dep	NA	NA	NA	NA	NA	NA	NA	NA
27	11	dep	NA	NA	NA	NA	NA	NA	NA	NA
27	11	dep	NA	NA	NA	NA	NA	NA	NA	NA
27	11	dep	NA	NA	NA	NA	NA	NA	NA	NA
27	11	dep	NA	NA	NA	NA	NA	NA	NA	NA
27	11	dep	NA	NA	NA	NA	NA	NA	NA	NA
27	11	dep	NA	NA	NA	NA	NA	NA	NA	NA
27	11	dep	NA	NA	NA	NA	NA	NA	NA	NA
27	11	dep	NA	NA	NA	NA	NA	NA	NA	NA
27	11	dep	NA	NA	NA	NA	NA	NA	NA	NA
27	11	dep	NA	NA	NA	NA	NA	NA	NA	NA
27	11	dep	NA	NA	NA	NA	NA	NA	NA	NA
27	11	dep	NA	NA	NA	NA	NA	NA	NA	NA
27	11	dep	NA	NA	NA	NA	NA	NA	NA	NA
29	1	arr	10	10	2	0	7	0	0	0
29	1	arr	10	10	4	0	6	0	0	0
29	1	arr	10	10	2	0	8	0	0	0
29	1	arr	10	10	2	0	8	0	0	0
29	1	arr	10	9	1	0	8	0	0	0
29	1	day	10	10	0	0	10	0	0	0
29	1	day	10	10	0	0	10	0	0	0
29	1	day	10	10	0	0	10	0	0	0
29	1	day	10	10	0	0	10	0	0	0
29	1	day	10	10	0	0	10	0	0	0
29	1	day	10	8	2	0	7	0	1	0
29	1	day	10	10	0	0	10	0	0	0
29	1	day	10	9	1	0	8	0	1	0
29	1	day	10	10	1	0	9	0	0	0
29	1	day	10	10	0	0	9	0	0	0
29	1	day	10	10	1	0	8	1	1	0
29	1	day	10	10	0	0	10	0	0	0
29	1	day	10	10	0	0	10	0	0	0
29	1	day	10	10	1	0	8	0	1	0
29	1	day	10	10	0	0	10	0	0	0
29	1	day	10	10	0	0	10	0	0	0
29	1	day	10	10	0	0	10	0	0	0
29	1	day	10	10	0	0	10	0	0	0
29	1	day	10	10	0	0	10	0	0	0
29	1	day	10	10	0	0	10	0	0	0
29	1	day	10	10	0	0	10	0	0	0
29	1	day	10	10	0	0	10	0	0	0
29	1	day	10	8	3	0	7	0	0	1
29	1	day	10	0	0	0	0	0	10	0
29	1	day	10	10	1	0	9	0	0	0
29	1	day	10	10	0	0	10	0	0	0
29	1	day	10	10	1	0	9	0	0	0
29	1	day	10	10	0	0	9	0	0	0
29	1	day	10	10	0	0	10	0	0	0
29	1	day	10	10	1	0	9	0	0	0
29	1	day	10	10	0	0	10	0	0	0
29	1	day	10	10	0	0	10	0	0	0
29	1	day	10	10	2	0	8	0	0	0
29	1	day	10	10	3	0	6	1	1	0
29	1	day	10	10	0	0	10	0	0	0
29	1	day	10	10	0	0	10	0	0	0
29	1	day	10	7	1	0	9	0	0	0
29	1	day	10	10	1	0	9	0	0	0
29	1	day	10	10	1	0	8	0	0	0
29	1	day	10	10	4	0	5	0	1	0
29	1	day	10	10	0	0	10	0	0	0
29	1	day	10	10	0	0	10	0	0	0
29	1	day	10	10	0	0	10	0	0	0
29	1	day	10	10	0	0	10	0	0	0
29	1	day	10	10	1	0	9	2	0	0
29	1	dep	10	6	7	0	2	0	1	0
29	1	dep	1	1	3	0	3	0	4	2
29	1	dep	0	0	0	0	2	0	8	0
29	1	dep	0	0	0	0	7	0	3	0
29	1	dep	NA	NA	NA	NA	NA	NA	NA	NA
29	1	dep	NA	NA	NA	NA	NA	NA	NA	NA
29	1	dep	NA	NA	NA	NA	NA	NA	NA	NA
29	2	arr	NA	NA	NA	NA	NA	NA	NA	NA
29	2	arr	10	10	2	0	8	0	0	0
29	2	arr	10	10	2	0	8	0	0	0
29	2	arr	10	10	0	0	10	0	0	0
29	2	arr	10	10	0	0	10	0	0	0
29	2	day	10	8	6	0	1	1	3	0
29	2	day	10	10	0	0	10	0	0	0
29	2	day	10	10	0	0	10	0	0	0
29	2	day	10	10	0	0	10	0	0	0
29	2	day	10	10	0	0	10	0	0	0
29	2	day	10	10	0	0	10	0	0	0
29	2	day	10	10	0	0	9	0	0	0
29	2	day	10	10	0	0	10	0	0	0
29	2	day	10	10	0	0	10	0	0	0
29	2	day	10	10	0	0	10	0	0	0
29	2	day	10	10	0	0	10	0	0	0
29	2	day	10	10	0	0	10	0	0	0
29	2	day	10	10	0	0	10	0	0	0
29	2	day	10	10	0	0	10	0	0	0
29	2	day	10	10	0	0	10	0	0	0
29	2	day	10	10	0	0	10	0	0	0
29	2	day	10	10	2	0	8	0	0	0
29	2	day	10	10	3	0	7	1	0	0
29	2	day	10	10	0	0	10	0	0	0
29	2	day	10	10	2	0	8	0	0	0
29	2	day	0	0	6	0	4	0	0	1
29	2	day	10	10	1	0	9	0	0	0
29	2	day	10	10	0	0	10	0	0	0
29	2	day	10	10	0	0	10	0	0	0
29	2	day	10	10	1	0	9	0	0	0
29	2	day	10	10	0	0	10	0	0	0
29	2	day	10	8	2	0	8	0	0	0
29	2	day	10	10	1	0	8	0	0	0
29	2	day	10	8	0	0	8	0	2	0
29	2	day	10	10	1	0	8	0	1	0
29	2	day	10	10	1	0	9	0	0	0
29	2	day	10	10	0	0	10	0	0	0
29	2	day	10	10	0	0	10	0	0	0
29	2	day	10	7	1	0	6	0	3	0
29	2	day	8	4	3	0	4	0	3	0
29	2	day	0	0	5	0	4	0	1	0
29	2	day	0	0	6	0	2	0	2	0
29	2	day	0	0	2	0	5	0	3	0
29	2	day	10	10	1	0	9	0	0	0
29	2	day	10	10	6	0	4	0	0	0
29	2	day	10	10	0	0	10	0	0	0
29	2	day	10	10	0	0	10	0	0	0
29	2	day	10	10	0	0	10	0	0	0
29	2	day	10	10	0	0	10	0	0	0
29	2	day	10	10	1	0	9	0	0	0
29	2	dep	10	10	2	0	8	2	0	0
29	2	dep	10	10	0	0	10	0	0	0
29	2	dep	0	0	3	0	0	0	7	0
29	2	dep	0	0	1	0	0	0	9	0
29	2	dep	0	0	3	1	3	0	3	0
29	2	dep	0	0	5	2	2	0	1	0
29	2	dep	NA	NA	NA	NA	NA	NA	NA	NA
29	3	arr	NA	NA	NA	NA	NA	NA	NA	NA
29	3	arr	10	10	3	0	7	0	0	0
29	3	arr	10	10	0	0	10	0	0	0
29	3	arr	10	10	0	0	10	0	0	0
29	3	arr	10	10	0	0	10	0	0	0
29	3	day	10	10	0	0	9	0	1	0
29	3	day	10	10	0	0	10	0	0	0
29	3	day	10	10	0	0	10	0	0	0
29	3	day	10	10	0	0	10	0	0	0
29	3	day	10	10	0	0	10	0	0	0
29	3	day	10	10	0	0	10	0	0	0
29	3	day	10	10	0	0	10	0	0	0
29	3	day	10	10	1	0	9	0	0	0
29	3	day	10	10	1	0	9	0	0	0
29	3	day	10	10	0	0	10	0	0	0
29	3	day	10	10	4	0	6	4	0	0
29	3	day	10	10	1	0	9	0	0	0
29	3	day	10	10	0	0	10	0	0	0
29	3	day	10	10	1	0	8	0	1	0
29	3	day	10	10	0	0	10	0	0	0
29	3	day	10	10	0	0	10	0	0	0
29	3	day	10	9	2	0	8	1	0	0
29	3	day	10	10	0	0	10	0	0	0
29	3	day	10	4	1	0	9	0	0	0
29	3	day	10	10	1	0	9	0	0	0
29	3	day	10	10	0	0	10	0	0	0
29	3	day	10	0	1	0	0	0	9	1
29	3	day	10	10	0	0	10	0	0	0
29	3	day	10	10	1	0	9	0	0	0
29	3	day	9	9	3	0	7	0	0	0
29	3	day	10	10	0	0	10	0	0	0
29	3	day	10	10	2	0	8	0	0	0
29	3	day	10	10	0	0	9	0	0	0
29	3	day	10	10	0	0	10	0	0	0
29	3	day	10	3	1	0	9	0	0	0
29	3	day	10	10	0	0	10	0	0	0
29	3	day	10	10	1	0	9	0	0	0
29	3	day	10	10	0	0	9	0	0	0
29	3	day	10	10	0	0	10	0	0	0
29	3	day	10	10	0	0	10	0	0	0
29	3	day	10	10	0	0	10	0	0	0
29	3	day	10	9	1	0	9	0	0	0
29	3	day	10	7	2	0	6	0	2	0
29	3	day	4	3	8	0	2	0	0	0
29	3	day	10	10	3	0	7	0	0	0
29	3	day	10	2	0	0	2	0	8	0
29	3	day	10	10	0	0	10	0	0	0
29	3	day	10	10	0	0	10	0	0	0
29	3	day	10	10	0	0	10	0	0	0
29	3	day	10	3	3	0	2	2	5	0
29	3	dep	10	10	2	0	7	6	1	0
29	3	dep	2	1	3	0	0	0	7	0
29	3	dep	0	0	4	0	6	0	0	1
29	3	dep	0	0	2	0	8	0	0	0
29	3	dep	0	0	6	2	0	0	2	2
29	3	dep	NA	NA	NA	NA	NA	NA	NA	NA
29	3	dep	NA	NA	NA	NA	NA	NA	NA	NA
29	4	arr	NA	NA	NA	NA	NA	NA	NA	NA
29	4	arr	10	10	2	0	8	0	0	0
29	4	arr	10	10	1	0	9	0	0	0
29	4	arr	10	10	1	0	9	0	0	0
29	4	arr	10	10	1	0	9	0	0	0
29	4	day	10	10	0	0	10	0	0	0
29	4	day	10	10	1	0	9	0	0	0
29	4	day	10	10	0	0	10	0	0	0
29	4	day	10	10	0	0	10	0	0	0
29	4	day	10	10	0	0	10	0	0	0
29	4	day	10	10	0	0	10	0	0	0
29	4	day	10	10	1	0	9	0	0	0
29	4	day	10	9	1	0	8	0	1	0
29	4	day	10	10	0	0	10	0	0	0
29	4	day	10	8	1	0	7	0	2	0
29	4	day	10	3	5	0	1	2	4	0
29	4	day	10	10	1	0	9	0	0	0
29	4	day	10	10	0	0	10	0	0	0
29	4	day	10	10	0	0	10	0	0	0
29	4	day	10	10	0	0	10	0	0	0
29	4	day	10	10	0	0	10	0	0	0
29	4	day	10	10	2	0	7	0	1	0
29	4	day	10	7	3	0	4	0	3	0
29	4	day	10	3	3	0	5	0	2	0
29	4	day	0	0	8	0	1	0	1	0
29	4	day	0	0	10	0	0	0	0	1
29	4	day	10	4	4	0	4	0	2	0
29	4	day	10	10	0	0	10	0	0	0
29	4	day	10	10	0	0	10	0	0	0
29	4	day	10	10	2	0	7	0	0	0
29	4	day	10	0	0	0	10	0	0	0
29	4	day	10	8	5	0	5	1	0	0
29	4	day	10	7	2	0	5	0	2	0
29	4	day	10	10	1	0	9	0	0	0
29	4	day	10	10	0	0	10	0	0	0
29	4	day	10	10	0	0	10	0	0	0
29	4	day	10	10	2	0	8	0	0	0
29	4	day	10	10	4	0	5	0	1	0
29	4	day	10	10	0	0	10	0	0	0
29	4	day	10	10	2	0	8	0	0	0
29	4	day	10	8	5	0	4	0	1	0
29	4	day	10	9	7	0	2	0	1	1
29	4	day	10	1	2	0	2	0	6	1
29	4	day	10	10	1	0	9	0	0	0
29	4	day	10	9	2	0	8	0	0	0
29	4	day	10	10	0	0	10	0	0	0
29	4	day	10	10	0	0	10	0	0	0
29	4	day	10	10	0	0	10	0	0	0
29	4	day	10	10	0	0	10	0	0	0
29	4	day	10	10	0	0	10	0	0	0
29	4	dep	10	9	6	0	3	7	1	0
29	4	dep	0	0	2	6	1	0	1	1
29	4	dep	0	0	7	0	3	0	0	0
29	4	dep	0	0	2	0	8	0	0	0
29	4	dep	0	0	4	0	6	0	0	0
29	4	dep	0	0	5	0	0	0	5	0
29	4	dep	0	0	0	0	10	0	0	0
29	5	arr	NA	NA	NA	NA	NA	NA	NA	NA
29	5	arr	10	10	0	0	9	0	0	0
29	5	arr	10	10	1	0	7	0	1	0
29	5	arr	10	10	0	0	10	0	0	0
29	5	arr	10	10	1	0	9	0	0	0
29	5	day	10	10	0	0	10	0	0	0
29	5	day	10	10	0	0	10	0	0	0
29	5	day	10	10	1	0	9	0	0	0
29	5	day	10	10	0	0	10	0	0	0
29	5	day	10	10	0	0	10	0	0	0
29	5	day	10	10	0	0	10	0	0	0
29	5	day	10	10	1	0	9	0	0	0
29	5	day	10	10	0	0	10	0	0	0
29	5	day	10	8	4	0	6	0	0	0
29	5	day	10	6	2	0	8	0	0	0
29	5	day	10	10	0	0	10	0	0	0
29	5	day	10	9	2	0	8	0	0	0
29	5	day	10	10	0	0	10	0	0	0
29	5	day	10	8	2	0	8	1	0	0
29	5	day	10	10	0	0	10	0	0	0
29	5	day	10	10	0	0	10	0	0	0
29	5	day	10	10	0	0	10	0	0	0
29	5	day	10	10	0	0	10	0	0	0
29	5	day	10	10	0	0	10	0	0	0
29	5	day	10	10	0	0	10	0	0	0
29	5	day	10	10	0	0	10	0	0	0
29	5	day	10	10	0	0	10	0	0	0
29	5	day	10	3	4	0	2	0	4	0
29	5	day	10	4	2	0	4	0	4	0
29	5	day	10	10	0	0	10	0	0	0
29	5	day	10	10	0	0	10	0	0	0
29	5	day	10	10	1	0	9	0	0	0
29	5	day	10	10	0	0	8	0	0	0
29	5	day	10	10	0	0	10	0	0	0
29	5	day	10	8	4	0	6	0	0	0
29	5	day	10	10	0	0	10	0	0	0
29	5	day	10	8	4	0	6	0	0	0
29	5	day	10	10	1	0	9	0	0	0
29	5	day	10	7	2	0	5	1	3	0
29	5	day	10	10	1	0	9	0	0	0
29	5	day	10	10	1	0	9	0	0	0
29	5	day	10	10	1	0	9	0	0	0
29	5	day	10	10	1	0	9	0	0	0
29	5	day	10	10	0	0	10	0	0	0
29	5	day	10	10	0	0	10	0	0	0
29	5	day	10	10	0	0	10	0	0	0
29	5	day	10	10	0	0	10	0	0	0
29	5	day	10	10	0	0	10	0	0	0
29	5	day	10	10	3	0	7	2	0	0
29	5	day	10	7	4	0	6	0	0	0
29	5	dep	9	1	9	0	0	0	1	1
29	5	dep	10	10	0	0	10	0	0	0
29	5	dep	0	0	9	0	1	0	0	4
29	5	dep	0	0	0	0	10	0	0	0
29	5	dep	0	0	0	10	0	0	0	0
29	5	dep	NA	NA	NA	NA	NA	NA	NA	NA
29	5	dep	NA	NA	NA	NA	NA	NA	NA	NA
29	6	arr	NA	NA	NA	NA	NA	NA	NA	NA
29	6	arr	10	10	4	0	6	1	0	0
29	6	arr	10	10	0	0	9	0	1	0
29	6	arr	10	10	3	0	7	0	0	0
29	6	arr	10	10	0	0	10	0	0	0
29	6	day	10	10	0	0	10	0	0	0
29	6	day	10	10	0	0	10	1	0	0
29	6	day	10	10	0	0	10	0	0	0
29	6	day	10	10	0	0	10	0	0	0
29	6	day	10	10	0	0	10	0	0	0
29	6	day	10	10	0	0	10	0	0	0
29	6	day	10	9	2	0	8	0	0	0
29	6	day	10	10	1	0	9	0	0	0
29	6	day	10	10	0	0	10	0	0	0
29	6	day	10	10	0	0	10	0	0	0
29	6	day	10	10	1	0	9	1	0	0
29	6	day	10	10	0	0	10	0	0	0
29	6	day	10	10	0	0	10	0	0	0
29	6	day	10	10	2	0	8	0	0	0
29	6	day	10	10	0	0	10	0	0	0
29	6	day	10	10	0	0	10	0	0	0
29	6	day	10	10	0	0	10	0	0	0
29	6	day	10	10	0	0	10	0	0	0
29	6	day	10	10	0	0	10	0	0	0
29	6	day	10	10	1	0	9	0	0	0
29	6	day	10	10	2	0	8	0	0	0
29	6	day	10	3	1	0	3	0	6	0
29	6	day	10	10	0	0	10	0	0	0
29	6	day	10	10	1	0	9	0	0	0
29	6	day	10	10	1	0	9	0	0	0
29	6	day	10	10	0	0	10	0	0	0
29	6	day	10	10	3	0	7	0	0	0
29	6	day	10	10	2	0	7	0	0	0
29	6	day	10	10	0	0	10	0	0	0
29	6	day	10	10	1	0	9	0	0	0
29	6	day	10	10	0	0	10	0	0	0
29	6	day	10	10	3	0	7	0	0	0
29	6	day	10	10	1	0	9	0	0	0
29	6	day	10	9	3	0	7	0	0	0
29	6	day	10	2	5	0	0	0	5	0
29	6	day	0	0	6	0	4	0	0	2
29	6	day	0	0	4	0	6	0	0	1
29	6	day	0	0	3	0	3	0	4	0
29	6	day	0	0	2	0	8	0	0	2
29	6	day	10	10	1	0	9	0	0	0
29	6	day	10	10	0	0	10	0	0	0
29	6	day	10	10	0	0	10	0	0	0
29	6	day	10	10	0	0	10	0	0	0
29	6	day	10	10	0	0	10	0	0	0
29	6	day	10	10	0	0	10	0	0	0
29	6	dep	10	10	6	0	4	2	0	0
29	6	dep	10	9	2	0	8	0	0	0
29	6	dep	10	4	5	0	3	0	2	0
29	6	dep	0	0	1	0	5	0	4	0
29	6	dep	NA	NA	NA	NA	NA	NA	NA	NA
29	6	dep	NA	NA	NA	NA	NA	NA	NA	NA
29	6	dep	NA	NA	NA	NA	NA	NA	NA	NA
29	7	arr	NA	NA	NA	NA	NA	NA	NA	NA
29	7	arr	10	10	3	0	7	0	0	0
29	7	arr	10	10	0	0	10	0	0	0
29	7	arr	10	7	8	0	0	0	2	0
29	7	arr	10	10	1	0	8	0	1	0
29	7	day	10	10	0	0	10	0	0	0
29	7	day	10	10	0	0	10	0	0	0
29	7	day	10	7	0	0	7	0	3	0
29	7	day	10	10	0	0	10	0	0	0
29	7	day	10	10	0	0	10	0	0	0
29	7	day	10	10	0	0	10	0	0	0
29	7	day	10	10	0	0	10	0	0	0
29	7	day	10	10	2	0	8	1	0	0
29	7	day	10	10	0	0	10	0	0	0
29	7	day	10	10	0	0	10	0	0	0
29	7	day	10	10	2	0	8	0	0	0
29	7	day	10	10	0	0	10	0	0	0
29	7	day	10	10	0	0	10	0	0	0
29	7	day	10	10	0	0	10	0	0	0
29	7	day	10	10	0	0	10	0	0	0
29	7	day	10	10	0	0	10	0	0	0
29	7	day	10	10	2	0	8	1	0	0
29	7	day	10	6	1	0	6	1	3	0
29	7	day	10	10	1	0	9	0	0	0
[truncated: 1,626 more rows]
