# Supplementary material for: Rapid behavioral changes during early development in Peters’ tent-making bat (Uroderma bilobatum)
Source: PLoS One. 2018 Oct 24;13(10):e0205351. doi: 10.1371/journal.pone.0205351 (PMC6200227; doi:10.1371/journal.pone.0205351)
Supplement: S6 Dataset — (CSV) [file pone.0205351.s006.csv]

Date(yyyy-mm-dd)	Day of birthing season	Departing individual	Latency(seconds)
2014-07-08	27	Mother	0
2014-07-08	27	Mother	110
2014-07-08	27	Mother	135
2014-07-08	27	Mother	469.6
2014-07-08	27	Mother	599.8
2014-07-08	27	Mother	845.4
2014-07-08	27	Mother	1209.6
2014-07-08	27	Mother-pup pair	1561
2014-07-08	27	Mother	1633.8
2014-07-08	27	Mother-pup pair	1750.8
2014-07-08	27	Mother-pup pair	1751.6
2014-07-08	27	Pup	1751.6
2014-07-08	27	Pup	2936.8
2014-07-08	27	Pup	3132
2014-07-08	27	Pup	3138.8
2014-07-08	27	Pup	3236
2014-07-08	27	Pup	16854.2
2014-07-08	27	Pup	20919
2014-07-08	27	Pup	26955
2014-07-10	29	Mother	0
2014-07-10	29	Mother-pup pair	2117.2
2014-07-10	29	Mother	110.6
2014-07-10	29	Mother	178.2
2014-07-10	29	Mother	381.6
2014-07-10	29	Mother	360
2014-07-10	29	Mother	735.8
2014-07-10	29	Mother	828.2
2014-07-10	29	Mother	981.4
2014-07-10	29	Mother	1037
2014-07-10	29	Mother	1149
2014-07-10	29	Pup	1644.8
2014-07-10	29	Pup	1785.2
2014-07-10	29	Mother-pup pair	1968
2014-07-10	29	Pup	1972.6
2014-07-10	29	Pup	2113.6
2014-07-10	29	Pup	2114.2
2014-07-10	29	Mother-pup pair	2341.8
2014-07-10	29	Pup	2559.4
2014-07-10	29	Pup	2775.8
2014-07-10	29	Pup	3430.8
2014-07-10	29	Pup	3664.8
2014-07-10	29	Pup	4604.6
2014-07-12	31	Mother	0
2014-07-12	31	Mother	108.2
2014-07-12	31	Mother	215.8
2014-07-12	31	Mother	391.8
2014-07-12	31	Mother	409
2014-07-12	31	Mother	427
2014-07-12	31	Mother-pup pair	957
2014-07-12	31	Pup	584.2
2014-07-12	31	Mother	787.8
2014-07-12	31	Mother	916.4
2014-07-12	31	Pup	952.2
2014-07-12	31	Mother	1258
2014-07-12	31	Pup	1332.6
2014-07-12	31	Pup	1333
2014-07-12	31	Pup	1333.4
2014-07-12	31	Mother-pup pair	1871.6
2014-07-12	31	Pup	2566.6
2014-07-12	31	Pup	2579.6
2014-07-12	31	Pup	2744.8
2014-07-12	31	Pup	2859
2014-07-12	31	Mother-pup pair	749.2
2014-07-15	34	Mother	0
2014-07-15	34	Mother	1143.8
2014-07-15	34	Mother-pup pair	1403.8
2014-07-15	34	Mother	1419.8
2014-07-15	34	Pup	1454
2014-07-15	34	Mother	1728.2
2014-07-15	34	Pup	1802.2
2014-07-15	34	Pup	1999.8
2014-07-15	34	Pup	2432.8
2014-07-15	34	Pup	2526.6
2014-07-15	34	Pup	2529.8
2014-07-15	34	Pup	2560.2
2014-07-15	34	Mother-pup pair	2628.6
2014-07-15	34	Pup	4190
2014-07-15	34	Pup	4190.4
2014-07-15	34	Pup	5023.2
