# Supplementary material for: Rapid behavioral changes during early development in Peters’ tent-making bat (Uroderma bilobatum)
Source: PLoS One. 2018 Oct 24;13(10):e0205351. doi: 10.1371/journal.pone.0205351 (PMC6200227; doi:10.1371/journal.pone.0205351)
Supplement: S7 Dataset — (CSV) [file pone.0205351.s007.csv]

Date(yyyy-mm-dd)	Day of birthing season	Time of day	# mother-pup pairs	# pups
2014-07-06	25	dawn	12	1
2014-07-08	27	dawn	10	1
2014-07-09	28	dawn	9	2
2014-07-10	29	dawn	10	2
2014-07-15	34	dawn	6	6
2014-07-21	40	dawn	5	7
2014-07-08	27	dusk	3	8
2014-07-10	29	dusk	3	10
2014-07-12	31	dusk	3	9
2014-07-15	34	dusk	2	10
